# Supplementary material for: The METRIC-framework for assessing data quality for trustworthy AI in medicine: a systematic review
Source: NPJ Digit Med. 2024 Aug 3;7:203. doi: 10.1038/s41746-024-01196-4 (PMC11297942; doi:10.1038/s41746-024-01196-4)
Supplement: Supplementary file 2 — Supplementary Data 1 [file 41746_2024_1196_MOESM2_ESM.xlsx]

## Sheet: Literature Database
ID	Type	Book Title	Title	Journal/Book	Volume	Issue	Pages	Publication Year	DOI Full	DOI	Publisher	Keywords	Authors	First Author	City	PMID	PMCID	NIHMS ID	ISSN/ISBN	Inlcuded in Literature Corpus of Systematic Review
1			Data Quality, Data Sharing, and Moving Artificial Intelligence Forward	JAMA Netw Open				2021	https://doi.org/10.1001/jamanetworkopen.2021.19345	10.1001/jamanetworkopen.2021.19345			Elmore JG, Lee CI.	Elmore JG		34398208	PMC8612009	NIHMS1754956		0
2			Exercise training for adults with chronic kidney disease	Cochrane Database Syst Rev				2011	https://doi.org/10.1002/14651858.CD003236.pub2	10.1002/14651858.cd003236.pub2			Heiwe S, Jacobson SH.	Heiwe S		21975737	PMC10183198			0
3			An efficient magnetic resonance image data quality screening dashboard	J Appl Clin Med Phys				2022	https://doi.org/10.1002/acm2.13557	10.1002/acm2.13557			Gates EDH, Celaya A, Suki D, Schellingerhout D, Fuentes D.	Gates EDH		35148034	PMC8992954			0
4	Journal Article		An automatic data quality approach to assess semantic data from cultural heritage institutions	J. Assoc. Inf. Sci. Technol.	74	7	866–878	2023	https://doi.org/10.1002/asi.24761	10.1002/asi.24761	John Wiley &amp; Sons, Inc.		Gustavo Candela	Gustavo Candela						0
5	Journal Article		Using pulsed gradient spin echo NMR for chemical mixture analysis: how to obtain optimum results	Conc. Magn. Res.	14	4	225–258	2002	https://doi.org/10.1002/cmr.10026	10.1002/cmr.10026	John Wiley and Sons Ltd.	direct exponential curve resolution algorithm, chemometrics, diffusion ordered spectroscopy, diffusion, mixture analysis, pulsed gradient spin echo NMR	Brian Antalek	Brian Antalek						0
6			Use of Real-World Evidence to Drive Drug Development Strategy and Inform Clinical Trial Design	Clin Pharmacol Ther				2022	https://doi.org/10.1002/cpt.2480	10.1002/cpt.2480			Dagenais S, Russo L, Madsen A, Webster J, Becnel L.	Dagenais S		34839524	PMC9299990			0
7			Regulatory and HTA Considerations for Development of Real-World Data Derived External Controls	Clin Pharmacol Ther				2023	https://doi.org/10.1002/cpt.2913	10.1002/cpt.2913			Curtis LH, Sola-Morales O, Heidt J, Saunders-Hastings P, Walsh L, Casso D, Oliveria S, Mercado T, Zusterzeel R, Sobel RE, Jalbert JJ, Mastey V, Harnett J, Quek RGW.	Curtis LH		37078264				0
8			Supervised machine learning quality control for magnetic resonance artifacts in neonatal data sets	Hum Brain Mapp				2019	https://doi.org/10.1002/hbm.24449	10.1002/hbm.24449			Ding Y, Suffren S, Bellec P, Lodygensky GA.	Ding Y		30467922	PMC6588009			0
9			Using Deep Learning to Emulate the Use of an External Contrast Agent in Cardiovascular 4D Flow MRI	J Magn Reson Imaging				2021	https://doi.org/10.1002/jmri.27578	10.1002/jmri.27578			Bustamante M, Viola F, Carlhäll CJ, Ebbers T.	Bustamante M		33629795				0
10			Machine intelligence in peptide therapeutics: A next-generation tool for rapid disease screening	Med Res Rev				2020	https://doi.org/10.1002/med.21658	https://doi.org/10.1002/med.21658			Basith S, Manavalan B, Hwan Shin T, Lee G.	Basith S		31922268				0
11			Data Curation can Improve the Prediction Accuracy of Metabolic Intrinsic Clearance	Mol Inform				2019	https://doi.org/10.1002/minf.201800086	10.1002/minf.201800086			Esaki T, Watanabe R, Kawashima H, Ohashi R, Natsume-Kitatani Y, Nagao C, Mizuguchi K.	Esaki T		30247811	PMC6586005			0
12			Computational pathology definitions, best practices, and recommendations for regulatory guidance: a white paper from the Digital Pathology Association	J Pathol				2019	https://doi.org/10.1002/path.5331	10.1002/path.5331			Abels E, Pantanowitz L, Aeffner F, Zarella MD, van der Laak J, Bui MM, Vemuri VN, Parwani AV, Gibbs J, Agosto-Arroyo E, Beck AH, Kozlowski C.	Abels E		31355445	PMC6852275			0
13			Generic serial and parallel on-line direct-injection using turbulent flow liquid chromatography/tandem mass spectrometry	Rapid Commun Mass Spectrom				2002	https://doi.org/10.1002/rcm.784	10.1002/rcm.784			Grant RP, Cameron C, Mackenzie-McMurter S.	Grant RP		12207368				0
14	Journal Article		Decision trees	WIREs Comput. Stat.	5	6	448–455	2013	https://doi.org/10.1002/wics.1278	10.1002/wics.1278	John Wiley &amp; Sons, Inc.	decision trees, machine learning, boosting, predictive models, rule induction, random forests	Barry de Ville	Barry de Ville						0
15	Conference Paper	Proceedings of the 2005 OTM Confederated international conference on On the Move to Meaningful Internet Systems	Using ontologies for XML data cleaning				562–571	2005	https://doi.org/10.1007/11575863_75	10.1007/11575863_75	Springer-Verlag		Diego Milano,Monica Scannapieco,Tiziana Catarci	Diego Milano	Agia Napa, Cyprus					0
16	Conference Paper	Proceedings of the 2006 international conference on Advances in Conceptual Modeling: theory and practice	Expressing and processing timeliness quality aware queries: the DQ&lt;Superscript&gt;2&lt;/Superscript&gt;L approach				382–391	2006	https://doi.org/10.1007/11908883_45	10.1007/11908883_45	Springer-Verlag		Chao Dong,Sandra de F. Mendes Sampaio,Pedro R. Falcone Sampaio	Chao Dong	Tucson, AZ					0
17			Big Data Cohort Extraction for Personalized Statin Treatment and Machine Learning	Methods Mol Biol				2019	https://doi.org/10.1007/978-1-4939-9089-4_14	10.1007/978-1-4939-9089-4_14			Adam TJ, Chi CL.	Adam TJ		30848466				0
18			Computational reconstruction of protein-protein interaction networks: algorithms and issues	Methods Mol Biol				2009	https://doi.org/10.1007/978-1-59745-243-4_5	10.1007/978-1-59745-243-4_5			Franzosa E, Linghu B, Xia Y.	Franzosa E		19381528				0
19	Conference Paper	Challenges and Opportunities in the Digital Era: 17th IFIP WG 6.11 Conference on e-Business, e-Services, and e-Society, I3E 2018, Kuwait City, Kuwait, October 30 – November 1, 2018, Proceedings	Relating Big Data and Data Quality in Financial Service Organizations				504–519	2018	https://doi.org/10.1007/978-3-030-02131-3_45	10.1007/978-3-030-02131-3_45	Springer-Verlag	11&nbsp;V, Data quality, Value, Variety, Big data, Finance service organization	Agung Wahyudi,Adiska Farhani,Marijn Janssen	Agung Wahyudi	Kuwait City, Kuwait					0
20	Conference Paper	Database and Expert Systems Applications: 30th International Conference, DEXA 2019, Linz, Austria, August 26–29, 2019, Proceedings, Part I	Automated Detection and Monitoring of Advanced Data Quality Rules				238–247	2019	https://doi.org/10.1007/978-3-030-27615-7_18	10.1007/978-3-030-27615-7_18	Springer-Verlag	Time series rules, Rule based data quality, Data heterogeneity, Automated rule generation, Data quality, Advanced data quality monitoring, Domain specific language	Felix Heine,Carsten Kleiner,Thomas Oelsner	Felix Heine	Linz, Austria					0
21	Conference Paper	Machine Learning and Knowledge Extraction: Third IFIP TC 5, TC 12, WG 8.4, WG 8.9, WG 12.9 International Cross-Domain Conference, CD-MAKE 2019, Canterbury, UK, August 26–29, 2019, Proceedings	Machine Learning for Family Doctors: A Case of Cluster Analysis for Studying Aging Associated Comorbidities and Frailty				178–194	2019	https://doi.org/10.1007/978-3-030-29726-8_12	10.1007/978-3-030-29726-8_12	Springer-Verlag	Data-driven clustering, Aging comorbidities, Complexity	František Babič,Ljiljana Trtica Majnarić,Sanja Bekić,Andreas Holzinger	František Babič	Canterbury, United Kingdom					0
22	Conference Paper	Image Analysis and Processing – ICIAP 2019: 20th International Conference, Trento, Italy, September 9–13, 2019, Proceedings, Part II	On Generative Modeling of Cell Shape Using 3D GANs				672–682	2019	https://doi.org/10.1007/978-3-030-30645-8_61	10.1007/978-3-030-30645-8_61	Springer-Verlag	Image-based simulations, Microscopy data, 3D GAN, Training stability, Digital cell shape	David Wiesner,Tereza Nečasová,David Svoboda	David Wiesner	Trento, Italy					0
23	Conference Paper	Medical Image Computing and Computer Assisted Intervention – MICCAI 2019: 22nd International Conference, Shenzhen, China, October 13–17, 2019, Proceedings, Part VI	Quantifying and Leveraging Classification Uncertainty for Chest Radiograph Assessment				676–684	2019	https://doi.org/10.1007/978-3-030-32226-7_75	10.1007/978-3-030-32226-7_75	Springer-Verlag		Florin C. Ghesu,Bogdan Georgescu,Eli Gibson,Sebastian Guendel,Mannudeep K. Kalra,Ramandeep Singh,Subba R. Digumarthy,Sasa Grbic,Dorin Comaniciu	Florin C. Ghesu	Shenzhen, China					0
24	Conference Paper	OR 2.0 Context-Aware Operating Theaters and Machine Learning in Clinical Neuroimaging: Second International Workshop, OR 2.0 2019, and Second International Workshop, MLCN 2019, Held in Conjunction with MICCAI 2019, Shenzhen, China, October 13 and 17, 2019, Proceedings	Data Pooling and Sampling of&nbsp;Heterogeneous Image Data for White Matter Hyperintensity Segmentation				86–94	2019	https://doi.org/10.1007/978-3-030-32695-1_10	10.1007/978-3-030-32695-1_10	Springer-Verlag	White matter hyperintensity, Segmentation, Data pooling	Annika Hänsch,Bastian Cheng,Benedikt Frey,Carola Mayer,Marvin Petersen,Iris Lettow,Farhad Yazdan Shenas,Götz Thomalla,Jan Klein,Horst K. Hahn	Annika Hänsch	Shenzhen, China					0
25	Conference Paper	Machine Learning, Optimization, and Data Science: 5th International Conference, LOD 2019, Siena, Italy, September 10–13, 2019, Proceedings	A Chained Neural Network Model for Photovoltaic Power Forecast				566–578	2019	https://doi.org/10.1007/978-3-030-37599-7_47	10.1007/978-3-030-37599-7_47	Springer-Verlag	Photovoltaic power forecast, Neural networks, Machine learning	Carola Gajek,Alexander Schiendorfer,Wolfgang Reif	Carola Gajek	Siena, Italy					0
26	Conference Paper	Business Process Management: 18th International Conference, BPM 2020, Seville, Spain, September 13–18, 2020, Proceedings	Enhancing Event Log Quality: Detecting and Quantifying Timestamp Imperfections				309–326	2020	https://doi.org/10.1007/978-3-030-58666-9_18	10.1007/978-3-030-58666-9_18	Springer-Verlag	Data quality, Event log, Process Mining, Timestamps, Data quality assessment	Dominik Andreas Fischer,Kanika Goel,Robert Andrews,Christopher Gerhard Johannes van Dun,Moe Thandar Wynn,Maximilian Röglinger	Dominik Andreas Fischer	Seville, Spain					0
27	Conference Paper	Computational Science and Its Applications – ICCSA 2020: 20th International Conference, Cagliari, Italy, July 1–4, 2020, Proceedings, Part III	Data Quality in a Decentralized Environment				58–71	2020	https://doi.org/10.1007/978-3-030-58808-3_6	10.1007/978-3-030-58808-3_6	Springer-Verlag	Master data management, Distributed ledger technologies, Data quality, F-BFT consensus	Alexander Bogdanov,Alexander Degtyarev,Nadezhda Shchegoleva,Valery Khvatov	Alexander Bogdanov	Cagliari, Italy					0
28	Conference Paper	Euro-Par 2020: Parallel Processing Workshops: Euro-Par 2020 International Workshops, Warsaw, Poland, August 24–25, 2020, Revised Selected Papers	On the Provenance Extraction Techniques from Large Scale Log Files: A Case Study for the Numerical Weather Prediction Models				249–260	2020	https://doi.org/10.1007/978-3-030-71593-9_20	10.1007/978-3-030-71593-9_20	Springer-Verlag	Provenance analysis, Provenance, Weather forecast models, Numerical weather prediction models, Machine learning-based provenance extraction	Alper Tufek,Mehmet S. Aktas	Alper Tufek	Warsaw, Poland					0
29	Conference Paper	Web Engineering: 21st International Conference, ICWE 2021, Biarritz, France, May 18–21, 2021, Proceedings	Applying Predictive Analytics on Research Information to Enhance Funding Discovery and Strengthen Collaboration in Project Proposals				490–495	2021	https://doi.org/10.1007/978-3-030-74296-6_37	10.1007/978-3-030-74296-6_37	Springer-Verlag	Data driven decision making, Predictive analytics, Linked data, Research Information Management System (RIMS)	Dang Vu Nguyen Hai,Martin Gaedke	Dang Vu Nguyen Hai	Biarritz, France					0
30	Conference Paper	Artificial Intelligence in Medicine: 19th International Conference on Artificial Intelligence in Medicine, AIME 2021, Virtual Event, June 15–18, 2021, Proceedings	A Cautionary Tale on Using Covid-19 Data for Machine Learning				265–275	2021	https://doi.org/10.1007/978-3-030-77211-6_30	10.1007/978-3-030-77211-6_30	Springer-Verlag	Workflow management, Public health surveillance, Data quality, Policy making, Healthcare processes	Diogo Nogueira-Leite,João Miguel Alves,Manuel Marques-Cruz,Ricardo Cruz-Correia	Diogo Nogueira-Leite						0
31	Conference Paper	Advances and Trends in Artificial Intelligence. From Theory to Practice: 34th International Conference on Industrial, Engineering and Other Applications of Applied Intelligent Systems, IEA/AIE 2021, Kuala Lumpur, Malaysia, July 26–29, 2021, Proceedings, Part II	Consistency Assessment of Datasets in the Context of a Problem Domain				112–125	2021	https://doi.org/10.1007/978-3-030-79463-7_10	10.1007/978-3-030-79463-7_10	Springer-Verlag	UML class diagrams, Domain ontology, Dataset	Bogumila Hnatkowska,Zbigniew Huzar,Lech Tuzinkiewicz	Bogumila Hnatkowska	Kuala Lumpur, Malaysia					0
32	Conference Paper	Speech and Computer: 23rd International Conference, SPECOM 2021, St. Petersburg, Russia, September 27–30, 2021, Proceedings	Deep Learning Based Engagement Recognition in Highly Imbalanced Data				166–178	2021	https://doi.org/10.1007/978-3-030-87802-3_16	10.1007/978-3-030-87802-3_16	Springer-Verlag	Deep learning, Paralinguistics, Face processing, Class imbalance, Engagement recognition	Denis Dresvyanskiy,Wolfgang Minker,Alexey Karpov	Denis Dresvyanskiy	St Petersburg, Russia					0
33	Conference Paper	Artificial Intelligence: First CAAI International Conference, CICAI 2021, Hangzhou, China, June 5–6, 2021, Proceedings, Part I	Classification of&nbsp;COVID-19 in&nbsp;CT Scans Using Image Smoothing and&nbsp;Improved Deep Residual Network				89–100	2021	https://doi.org/10.1007/978-3-030-93046-2_8	10.1007/978-3-030-93046-2_8	Springer-Verlag	Classification, CT Scans, Deep learning, COVID-19	Changzu Chen,Zhongyi Hu,Shan Jin,Lei Xiao,Mingzhe Hu,Qi Wu,Jingjing Shao,Zhenzhen Luo,Mianlu Zou	Changzu Chen	Hangzhou, China					0
34	Conference Paper	Advanced Data Mining and Applications: 17th International Conference, ADMA 2021, Sydney, NSW, Australia, February 2–4, 2022, Proceedings, Part II	Relations Reconstruction in a Knowledge Graph of a Socioeconomic System				150–161	2022	https://doi.org/10.1007/978-3-030-95408-6_12	10.1007/978-3-030-95408-6_12	Springer-Verlag	Ontology, Link prediction, Knowledge graph	Alexander Kalinin,Danila Vaganov,Egor Shikov	Alexander Kalinin	Sydney, NSW, Australia					0
35	Conference Paper	Virtual, Augmented and Mixed Reality: Design and Development: 14th International Conference, VAMR 2022, Held as Part of the 24th HCI International Conference, HCII 2022, Virtual Event, June 26 – July 1, 2022, Proceedings, Part I	Hand Gesture Recognition for&nbsp;User Interaction in&nbsp;Augmented Reality (AR) Experience				306–316	2022	https://doi.org/10.1007/978-3-031-05939-1_20	10.1007/978-3-031-05939-1_20	Springer-Verlag	Hand detection, Gesture recognition, Augmented Reality, AR interaction	Aasim Khurshid,Ricardo Grunitzki,Roberto Giordano Estrada Leyva,Fabiano Marinho,Bruno Matthaus Maia Souto Orlando	Aasim Khurshid						0
36	Conference Paper	Pattern Recognition: 14th Mexican Conference, MCPR 2022, Ciudad Juárez, Mexico, June 22–25, 2022, Proceedings	A Preliminary Study of&nbsp;SMOTE on&nbsp;Imbalanced Big Datasets When Dealing with&nbsp;Sparse and&nbsp;Dense High Dimensionality				46–55	2022	https://doi.org/10.1007/978-3-031-07750-0_5	10.1007/978-3-031-07750-0_5	Springer-Verlag	Dense dataset, Big data, SMOTE, Class imbalance, Sparse dataset, High dimensionality	A. Bolívar,V. García,R. Florencia,R. Alejo,G. Rivera,J. Patricia Sánchez-Solís	A. Bolívar	Ciudad Juárez, Mexico					0
37	Conference Paper	Web Engineering: 22nd International Conference, ICWE 2022, Bari, Italy, July 5–8, 2022, Proceedings	An Ontological Approach for&nbsp;Recommending a&nbsp;Feature Selection Algorithm				300–314	2022	https://doi.org/10.1007/978-3-031-09917-5_20	10.1007/978-3-031-09917-5_20	Springer-Verlag	Ontology, Feature selection algorithms, Meta-features	Aparna Nayak,Bojan Božić,Luca Longo	Aparna Nayak	Bari, Italy					0
38	Conference Paper	Artificial Intelligence in Education: 23rd International Conference, AIED 2022, Durham, UK, July 27–31, 2022, Proceedings, Part I	Combining Artificial Intelligence and&nbsp;Edge Computing to&nbsp;Reshape Distance Education (Case Study: K-12 Learners)				218–230	2022	https://doi.org/10.1007/978-3-031-11644-5_18	10.1007/978-3-031-11644-5_18	Springer-Verlag	Privacy, Real-time feedback, Federated learning	Chahrazed Labba,Rabie Ben Atitallah,Anne Boyer	Chahrazed Labba	Durham, United Kingdom					0
39	Conference Paper	Linking Theory and Practice of Digital Libraries: 26th International Conference on Theory and Practice of Digital Libraries, TPDL 2022, Padua, Italy, September 20–23, 2022, Proceedings	Automatic Knowledge Extraction from&nbsp;a&nbsp;Digital Library and&nbsp;Collaborative Validation				480–484	2022	https://doi.org/10.1007/978-3-031-16802-4_49	10.1007/978-3-031-16802-4_49	Springer-Verlag	Digital Library, Collaborative validation, Knowledge Extraction, Data quality	Eleonora Bernasconi,Miguel Ceriani,Massimo Mecella,Alberto Morvillo	Eleonora Bernasconi	Padua, Italy					0
40	Conference Paper	Data Augmentation, Labelling, and Imperfections: Second MICCAI Workshop, DALI 2022, Held in Conjunction with MICCAI 2022, Singapore, September 22, 2022, Proceedings	Efficient Medical Image Assessment via&nbsp;Self-supervised Learning				102–111	2022	https://doi.org/10.1007/978-3-031-17027-0_11	10.1007/978-3-031-17027-0_11	Springer-Verlag		Chun-Yin Huang,Qi Lei,Xiaoxiao Li	Chun-Yin Huang	Singapore, Singapore					0
41	Conference Paper	The Semantic Web – ISWC 2022: 21st International Semantic Web Conference, Virtual Event, October 23–27, 2022, Proceedings	An Analysis of&nbsp;Content Gaps Versus User Needs in&nbsp;the&nbsp;Wikidata Knowledge Graph				354–374	2022	https://doi.org/10.1007/978-3-031-19433-7_21	10.1007/978-3-031-19433-7_21	Springer-Verlag	Content gaps, Wikidata, Data quality, Knowledge graphs	David Abián,Albert Meroño-Peñuela,Elena Simperl	David Abián						0
42	Conference Paper	Image Analysis: 22nd Scandinavian Conference, SCIA 2023, Sirkka, Finland, April 18–21, 2023, Proceedings, Part I.	Fashion CUT: Unsupervised Domain Adaptation for&nbsp;Visual Pattern Classification in&nbsp;Clothes Using Synthetic Data and&nbsp;Pseudo-labels				314–324	2023	https://doi.org/10.1007/978-3-031-31435-3_21	10.1007/978-3-031-31435-3_21	Springer-Verlag	Synthetic data, Domain adaptation, Pattern classification	Enric Moreu,Alex Martinelli,Martina Naughton,Philip Kelly,Noel E. O’Connor	Enric Moreu	Lapland, Finland					0
43	Conference Paper	Distributed, Ambient and Pervasive Interactions: 11th International Conference, DAPI 2023, Held as Part of the 25th HCI International Conference, HCII 2023, Copenhagen, Denmark, July 23–28, 2023, Proceedings, Part I	A Taxonomy of Factors Influencing Data Quality				328–347	2023	https://doi.org/10.1007/978-3-031-34668-2_22	10.1007/978-3-031-34668-2_22	Springer-Verlag	Literature Survey, Taxonomy Development, Taxonomy Evaluation, Data Quality	Caihua Liu,Didar Zowghi,Guochao Peng	Caihua Liu	Copenhagen, Denmark					0
44	Conference Paper	Human Interface and the Management of Information: Thematic Area, HIMI 2023, Held as Part of the 25th HCI International Conference, HCII 2023, Copenhagen, Denmark, July 23–28, 2023, Proceedings, Part I	Explore Data Quality Challenges Based on Data Structure of Electronic Health Records				236–247	2023	https://doi.org/10.1007/978-3-031-35132-7_17	10.1007/978-3-031-35132-7_17	Springer-Verlag	Data structure, Data quality, Electronic health records	Caihua Liu,Guochao (Alex) Peng,Chaowang Lan,Shufeng Kong	Caihua Liu	Copenhagen, Denmark					0
45	Conference Paper	Proceedings of the 17th International Conference on Web Information Systems Engineering - Volume 10042	Data Warehouse Quality Assessment Using Contexts				436–448	2016	https://doi.org/10.1007/978-3-319-48743-4_36	10.1007/978-3-319-48743-4_36	Springer-Verlag	Data warehousing system, Data warehouse, Data quality, Context	Flavia Serra,Adriana Marotta	Flavia Serra						0
46	Conference Paper	Proceedings of the 19th Brazilian Symposium on Artificial Intelligence: Advances in Artificial Intelligence	Missing Value Imputation Using a Semi-supervised Rank Aggregation Approach				217–226	2008	https://doi.org/10.1007/978-3-540-88190-2_27	10.1007/978-3-540-88190-2_27	Springer-Verlag		Edson T. Matsubara,Ronaldo C. Prati,Gustavo E. Batista,Maria C. Monard	Edson T. Matsubara	Savador, Brazil					0
47	Conference Paper	Proceedings of the 2011th European Conference on Machine Learning and Knowledge Discovery in Databases - Volume Part II	Multi-subspace representation and discovery				405–420	2011	https://doi.org/10.1007/978-3-642-23783-6_26	10.1007/978-3-642-23783-6_26	Springer-Verlag		Dijun Luo,Feiping Nie,Chris Ding,Heng Huang	Dijun Luo	Athens, Greece					0
48			[Artificial Intelligence in radiology : What can be expected in the next few years?]	Radiologe				2020	https://doi.org/10.1007/s00117-019-00621-0	10.1007/s00117-019-00621-0			Haubold J.	Haubold J		31828383				0
49			[Diffusion-weighted imaging-diagnostic supplement or alternative to contrast agents in early detection of malignancies?]	Radiologe				2019	https://doi.org/10.1007/s00117-019-0532-7	10.1007/s00117-019-0532-7			Bickelhaupt S, Dreher C, König F, Deike-Hofmann K, Paech D, Schlemmer HP, Kuder TA.	Bickelhaupt S		31065738				0
50			Applying genomics in regulatory toxicology: a report of the ECETOC workshop on omics threshold on non-adversity	Arch Toxicol				2023	https://doi.org/10.1007/s00204-023-03522-3	10.1007/s00204-023-03522-3			Gant TW, Auerbach SS, Von Bergen M, Bouhifd M, Botham PA, Caiment F, Currie RA, Harrill J, Johnson K, Li D, Rouquie D, van Ravenzwaay B, Sistare F, Tralau T, Viant MR, van de Laan JW, Yauk C.	Gant TW		37296313	PMC10322787			0
51			Laboratory development and field evaluation of a new diffusive sampler to collect nitrogen oxides in the ambient air	Anal Bioanal Chem				2002	https://doi.org/10.1007/s00216-002-1368-x	10.1007/s00216-002-1368-x			De Santis F, Dogeroglu T, Fino A, Menichelli S, Vazzana C, Allegrini I.	De Santis F		12240650				0
52			Development and validation of the Zurich chronic middle ear inventory (ZCMEI-21): an electronic questionnaire for assessing quality of life in patients with chronic otitis media	Eur Arch Otorhinolaryngol				2016	https://doi.org/10.1007/s00405-016-3915-7	10.1007/s00405-016-3915-7			Bächinger D, Röösli C, Ditzen B, Huber AM.	Bächinger D		26869474				0
53			SAGES consensus recommendations on surgical video data use, structure, and exploration (for research in artificial intelligence, clinical quality improvement, and surgical education)	Surg Endosc				2023	https://doi.org/10.1007/s00464-023-10288-3	10.1007/s00464-023-10288-3			Eckhoff JA, Rosman G, Altieri MS, Speidel S, Stoyanov D, Anvari M, Meier-Hein L, März K, Jannin P, Pugh C, Wagner M, Witkowski E, Shaw P, Madani A, Ban Y, Ward T, Filicori F, Padoy N, Talamini M, Meireles OR.	Eckhoff JA		37516693				0
54	Journal Article		Co-active neuro-fuzzy inference system model as single imputation approach for non-monotone pattern of missing data	Neural Comput. Appl.	33	15	8981–9004	2021	https://doi.org/10.1007/s00521-020-05661-5	10.1007/s00521-020-05661-5	Springer-Verlag	Data imputation, Artificial neural network, Missing value, Co-active neuro-fuzzy inference system	Esther-Lydia Silva-Ramírez,Juan-Francisco Cabrera-Sánchez	Esther-Lydia Silva-Ramírez						0
55	Journal Article		DEIDS: a novel intrusion detection system for industrial control systems	Neural Comput. Appl.	34	12	9793–9811	2022	https://doi.org/10.1007/s00521-022-06965-4	10.1007/s00521-022-06965-4	Springer-Verlag	Intrusion detection system, Industrial control system, Data augmentation, SMOTE	Haoran Gu,Yingxu Lai,Yipeng Wang,Jing Liu,Motong Sun,Beifeng Mao	Haoran Gu						0
56			Reliability and validity of the cross-culturally adapted Turkish version of the Core Outcome Measures Index for low back pain	Eur Spine J				2018	https://doi.org/10.1007/s00586-017-5329-7	10.1007/s00586-017-5329-7			Çetin E, Çelik EC, Acaroğlu E, Berk H.	Çetin E		28988358				0
57	Journal Article		Data quality and the Internet of Things	Computing	102	2	573–599	2020	https://doi.org/10.1007/s00607-019-00746-z	10.1007/s00607-019-00746-z	Springer-Verlag	0002, Research themes, Systematic review, Data quality, Internet of Things	Caihua Liu,Patrick Nitschke,Susan P. Williams,Didar Zowghi	Caihua Liu						0
58			Machine Learning for Cardiovascular Biomechanics Modeling: Challenges and Beyond	Ann Biomed Eng				2022	https://doi.org/10.1007/s10439-022-02967-4	10.1007/s10439-022-02967-4			Arzani A, Wang JX, Sacks MS, Shadden SC.	Arzani A		35445297				0
59	Journal Article		A survey for user behavior analysis based on machine learning techniques: current models and applications	Applied Intelligence	51	8	6029–6055	2021	https://doi.org/10.1007/s10489-020-02160-x	10.1007/s10489-020-02160-x	Kluwer Academic Publishers	Machine learning, Relevance-based features, Behavioral analytics, Topic-based features, Survey, User behavior analysis	Alejandro G. Martín,Alberto Fernández-Isabel,Isaac Martín de Diego,Marta Beltrán	Alejandro G. Martín						0
60	Journal Article		Probabilistic change detection and visualization methods for the assessment of temporal stability in biomedical data quality	Data Min. Knowl. Discov.	29	4	950–975	2015	https://doi.org/10.1007/s10618-014-0378-6	10.1007/s10618-014-0378-6	Kluwer Academic Publishers	Information theory, Biomedical data, Information geometry, Data quality, Visual analytics, Change detection	Carlos Sáez,Pedro Pereira Rodrigues,João Gama,Montserrat Robles,Juan M. García-Gómez	Carlos Sáez						0
61	Journal Article		Fast and robust video-based exercise classification via body pose tracking and scalable multivariate time series classifiers	Data Min. Knowl. Discov.	37	2	873–912	2022	https://doi.org/10.1007/s10618-022-00895-4	10.1007/s10618-022-00895-4	Kluwer Academic Publishers	Strength and conditioning, Video-based exercise classification, Body pose tracking, Time series classification	Ashish Singh,Antonio Bevilacqua,Thach Le Nguyen,Feiyan Hu,Kevin McGuinness,Martin O’Reilly,Darragh Whelan,Brian Caulfield,Georgiana Ifrim	Ashish Singh						0
62	Journal Article		Application of machine learning and data mining in predicting the performance of intermediate and secondary education level student	Education and Information Technologies	25	6	4677–4697	2020	https://doi.org/10.1007/s10639-020-10189-1	10.1007/s10639-020-10189-1	Kluwer Academic Publishers	Evolutionary search, Supervised learning, Data mining, Attribute selector, Machine learning	Bashir Khan Yousafzai,Maqsood Hayat,Sher Afzal	Bashir Khan Yousafzai						0
63	Journal Article		Something’s Missing?&nbsp;A Procedure for Extending Item Content Data Sets in the Context of Recommender Systems	Information Systems Frontiers	24	1	267–286	2022	https://doi.org/10.1007/s10796-020-10071-y	10.1007/s10796-020-10071-y	Kluwer Academic Publishers	Data extension, Recommender system, Data quality, Completeness	Bernd Heinrich,Marcus Hopf,Daniel Lohninger,Alexander Schiller,Michael Szubartowicz	Bernd Heinrich						0
64			Analyzing the Quality of Twitter Data Streams	Inf Syst Front				2022	https://doi.org/10.1007/s10796-020-10072-x	10.1007/s10796-020-10072-x			Arolfo F, Rodriguez KC, Vaisman A.	Arolfo F		33169068	PMC7641659			0
65	Journal Article		An intelligent simulation model of online consumer behavior	J. Intell. Manuf.	23	4	1015–1022	2012	https://doi.org/10.1007/s10845-010-0439-7	10.1007/s10845-010-0439-7	Springer-Verlag	Data mining, Artificial Database, Artificial Neural Networks, Intelligent simulation, Bayesian classification, Consumer behavior	Gültekin Çağil,Mehmet Bilgehan Erdem	Gültekin Çağil						0
66			Forewarning of hypotensive events using a Bayesian artificial neural network in neurocritical care	J Clin Monit Comput				2019	https://doi.org/10.1007/s10877-018-0139-y	10.1007/s10877-018-0139-y			Donald R, Howells T, Piper I, Enblad P, Nilsson P, Chambers I, Gregson B, Citerio G, Kiening K, Neumann J, Ragauskas A, Sahuquillo J, Sinnott R, Stell A; BrainIT Group.	Donald R		29799079				0
67			Linking Human And Machine Behavior: A New Approach to Evaluate Training Data Quality for Beneficial Machine Learning	Minds Mach (Dordr)				2021	https://doi.org/10.1007/s11023-021-09573-8	10.1007/s11023-021-09573-8			Hagendorff T.	Hagendorff T		34602749	PMC8475847			0
68	Journal Article		Joint evaluation of preprocessing tasks with classifiers for sentiment analysis in Brazilian Portuguese language	Multimedia Tools Appl.	80	10	15391–15412	2021	https://doi.org/10.1007/s11042-020-10323-8	10.1007/s11042-020-10323-8	Kluwer Academic Publishers	Sentiment analysis, Portuguese language, Natural language processing, Data mining	Douglas Nunes de Oliveira,Luiz Henrique de Campos Merschmann	Douglas Nunes de Oliveira						0
69			Use of web mining in studying innovation	Scientometrics				2015	https://doi.org/10.1007/s11192-014-1434-0	10.1007/s11192-014-1434-0			Gök A, Waterworth A, Shapira P.	Gök A		26696691	PMC4677352			0
70	Journal Article		The advantages of an Ontology-Based Data Management approach: openness, interoperability and data quality	Scientometrics	108	1	441–455	2016	https://doi.org/10.1007/s11192-016-1913-6	10.1007/s11192-016-1913-6	Springer-Verlag	Comparability, Standardization, Data integration, Open data, Research and innovation, Modularization, Data quality, Interoperability	Cinzia Daraio,Maurizio Lenzerini,Claudio Leporelli,Paolo Naggar,Andrea Bonaccorsi,Alessandro Bartolucci	Cinzia Daraio						0
71	Journal Article		Accounting for quality in data integration systems: a completeness-aware integration approach	Scientometrics	127	3	1465–1490	2022	https://doi.org/10.1007/s11192-022-04266-0	10.1007/s11192-022-04266-0	Springer-Verlag	Data integrated system, Longitudinal data, Research infrastructures, Knowledge infrastructures, Data and information quality, Multinational data, Data inftrastructures	Cinzia Daraio,Simone Di Leo,Monica Scannapieco	Cinzia Daraio						0
72	Journal Article		Machine learning techniques for software testing effort prediction	Software Quality Journal	30	1	65–100	2022	https://doi.org/10.1007/s11219-020-09545-8	10.1007/s11219-020-09545-8	Kluwer Academic Publishers	Statistical regression, Testing effort prediction, Machine learning models, ISBSG	Cuauhtémoc López-Martín	Cuauhtémoc López-Martín						0
73	Journal Article		SDLER: stacked dedupe learning for entity resolution in big data era	J. Supercomput.	77	10	10959–10983	2021	https://doi.org/10.1007/s11227-021-03710-x	10.1007/s11227-021-03710-x	Kluwer Academic Publishers	Data quality, Entity resolution, Bidirectional RNN, Stacked Dedupe Learning (SDL), Word Representation Distribution (WRD), Big data	Alladoumbaye Ngueilbaye,Hongzhi Wang,Daouda Ahmat Mahamat,Ibrahim A. Elgendy	Alladoumbaye Ngueilbaye						0
74	Journal Article		A serious game to extract Hofstede’s cultural dimensions at the individual level	User Modeling and User-Adapted Interaction	31	2	225–259	2021	https://doi.org/10.1007/s11257-020-09280-6	10.1007/s11257-020-09280-6	Kluwer Academic Publishers	Serious games, Game design and implementation process, Hofstede’s cultural dimensions, Gamification, Game elements, Scenario design process	Fakhroddin Noorbehbahani,Fereshteh Salehi	Fakhroddin Noorbehbahani						0
75			Critical assessment of chromatographic metadata in publicly available metabolomics data repositories	Metabolomics				2022	https://doi.org/10.1007/s11306-022-01956-x	10.1007/s11306-022-01956-x			Harrieder EM, Kretschmer F, Dunn W, Böcker S, Witting M.	Harrieder EM		36436113	PMC9701651			0
76			Application of periodic parameters and their effects on the ANN landfill gas modeling	Environ Sci Pollut Res Int				2021	https://doi.org/10.1007/s11356-021-12498-5	10.1007/s11356-021-12498-5			Fallah B, Torabi F.	Fallah B		33538970				0
77			The creation, management, and use of data quality information for life cycle assessment	Int J Life Cycle Assess				2018	https://doi.org/10.1007/s11367-017-1348-1	10.1007/s11367-017-1348-1			Edelen A, Ingwersen WW.	Edelen A		29713113	PMC5919259	NIHMS953958		0
78			Minimizing Bias in Virally Seeded Water Treatment Studies: Evaluation of Optimal Bacteriophage and Mammalian Virus Preparation Methodologies	Food Environ Virol				2017	https://doi.org/10.1007/s12560-017-9307-3	10.1007/s12560-017-9307-3			Dunkin N, Weng S, Jacangelo JG, Schwab KJ.	Dunkin N		28616834				0
79			Continuous peripheral nerve blocks for postoperative analgesia in children: feasibility and side effects in a cohort study of 339 catheters	Can J Anaesth				2009	https://doi.org/10.1007/s12630-009-9169-8	10.1007/s12630-009-9169-8			Dadure C, Bringuier S, Raux O, Rochette A, Troncin R, Canaud N, Lubrano-Lavadera JF, Capdevila X.	Dadure C		19697092				0
80			Overview of the Whole Heart and Heart Chamber Segmentation Methods	Cardiovasc Eng Technol				2020	https://doi.org/10.1007/s13239-020-00494-8	10.1007/s13239-020-00494-8			Habijan M, Babin D, Galić I, Leventić H, Romić K, Velicki L, Pižurica A.	Habijan M		33140174				0
81			vigiGrade: a tool to identify well-documented individual case reports and highlight systematic data quality issues	Drug Saf				2014	https://doi.org/10.1007/s40264-013-0131-x	10.1007/s40264-013-0131-x			Bergvall T, Norén GN, Lindquist M.	Bergvall T		24343765	PMC6447519			0
82			Training Augmented Intelligent Capabilities for Pharmacovigilance: Applying Deep-learning Approaches to Individual Case Safety Report Processing	Pharmaceut Med				2018	https://doi.org/10.1007/s40290-018-0251-9	10.1007/s40290-018-0251-9			Abatemarco D, Perera S, Bao SH, Desai S, Assuncao B, Tetarenko N, Danysz K, Mockute R, Widdowson M, Fornarotto N, Beauchamp S, Cicirello S, Mingle E.	Abatemarco D		30546259	PMC6267537			0
83	Journal Article		Impact of Data Cleansing for Urban Bus Commercial Speed Prediction	SN Comput. Sci.	3	1	12	2021	https://doi.org/10.1007/s42979-021-00966-1	10.1007/s42979-021-00966-1	Springer-Verlag	Data cleansing, Prediction, Public transportation, Machine learning	Gauthier Lyan,David Gross-Amblard,Jean-Marc Jezequel,Simon Malinowski	Gauthier Lyan						0
84			Assessing the Scope and Predictors of Intentional Dose Non-adherence in Clinical Trials	Ther Innov Regul Sci				2020	https://doi.org/10.1007/s43441-020-00155-x	10.1007/s43441-020-00155-x			Getz K, Smith Z, Shafner L, Hanina A.	Getz K		33258096				0
85			Comprehensive lipidomics of mouse plasma using class-specific surrogate calibrants and SWATH acquisition for large-scale lipid quantification in untargeted analysis	Anal Chim Acta				2019	https://doi.org/10.1016/j.aca.2019.08.030	10.1016/j.aca.2019.08.030			Drotleff B, Illison J, Schlotterbeck J, Lukowski R, Lämmerhofer M.	Drotleff B		31561798				0
86			Data quality and blockchain technology	Anaesth Crit Care Pain Med				2019	https://doi.org/10.1016/j.accpm.2018.12.015	10.1016/j.accpm.2018.12.015			Bellini V, Petroni A, Palumbo G, Bignami E.	Bellini V		30633992				0
87	Journal Article		Simulation and sensor data fusion for machine learning application	Adv. Eng. Inform.	52	C	13	2022	https://doi.org/10.1016/j.aei.2022.101600	10.1016/j.aei.2022.101600	Elsevier Science Publishers B. V.	Sensor data, Simulation data, Data fusion, Online process monitoring	Amal Saadallah,Felix Finkeldey,Jens Buß,Katharina Morik,Petra Wiederkehr,Wolfgang Rhode	Amal Saadallah						0
88	Journal Article		Single imputation with multilayer perceptron and multiple imputation combining multilayer perceptron and k-nearest neighbours for monotone patterns	Appl. Soft Comput.	29	C	65–74	2015	https://doi.org/10.1016/j.asoc.2014.09.052	10.1016/j.asoc.2014.09.052	Elsevier Science Publishers B. V.	Mean/mode model, Multilayer perceptron, Regression model, Multiple imputation, Hot-deck model	Esther-Lydia Silva-Ramírez,Rafael Pino-Mejías,Manuel López-Coello	Esther-Lydia Silva-Ramírez						0
89	Journal Article		Data Augmentation by Guided Deep Interpolation	Appl. Soft Comput.	111	C	10	2021	https://doi.org/10.1016/j.asoc.2021.107680	10.1016/j.asoc.2021.107680	Elsevier Science Publishers B. V.	Interpolation, Data augmentation, Self-expressiveness, Autoencoders, Imbalanced data	Gergely Szlobodnyik,Lóránt Farkas	Gergely Szlobodnyik						0
90	Journal Article		KNNOR: An oversampling technique for imbalanced datasets▪	Appl. Soft Comput.	115	C	18	2022	https://doi.org/10.1016/j.asoc.2021.108288	10.1016/j.asoc.2021.108288	Elsevier Science Publishers B. V.	Support Vector Machines, Data augmentation, Machine learning, Imbalanced data, Nearest neighbor	Ashhadul Islam,Samir Brahim Belhaouari,Atiq Ur Rehman,Halima Bensmail	Ashhadul Islam						0
91			Effects of data quality and quantity on deep learning for protein-ligand binding affinity prediction	Bioorg Med Chem				2022	https://doi.org/10.1016/j.bmc.2022.117003	10.1016/j.bmc.2022.117003			Fan FJ, Shi Y.	Fan FJ		36103795				1
92			Functional and Optogenetic Approaches to Discovering Stable Subtype-Specific Circuit Mechanisms in Depression	Biol Psychiatry Cogn Neurosci Neuroimaging				2019	https://doi.org/10.1016/j.bpsc.2019.04.013	10.1016/j.bpsc.2019.04.013			Grosenick L, Shi TC, Gunning FM, Dubin MJ, Downar J, Liston C.	Grosenick L		31176387	PMC6788795	NIHMS1529071		0
93			Modifying conventional high-performance liquid chromatography systems to achieve fast separations with Fused-Core columns: a case study	J Chromatogr A				2011	https://doi.org/10.1016/j.chroma.2011.06.026	10.1016/j.chroma.2011.06.026			Alexander AJ, Waeghe TJ, Himes KW, Tomasella FP, Hooker TF.	Alexander AJ		21742337				0
94			Nanofluid of zinc oxide nanoparticles in ionic liquid for single drop liquid microextraction of fungicides in environmental waters prior to high performance liquid chromatographic analysis	J Chromatogr A				2015	https://doi.org/10.1016/j.chroma.2015.03.049	10.1016/j.chroma.2015.03.049			Amde M, Tan ZQ, Liu R, Liu JF.	Amde M		25857539				0
95	Journal Article		Data pricing strategy based on data quality	Comput. Ind. Eng.	112	C	1–10	2017	https://doi.org/10.1016/j.cie.2017.08.008	10.1016/j.cie.2017.08.008	Pergamon Press, Inc.	Data pricing, Bi-level programming model, Big data, Data marketplace, Production management	Haifei Yu,Mengxiao Zhang	Haifei Yu						0
96			Risk-based Monitoring of Clinical Trials: An Integrative Approach	Clin Ther				2018	https://doi.org/10.1016/j.clinthera.2018.04.020	10.1016/j.clinthera.2018.04.020			Agrafiotis DK, Lobanov VS, Farnum MA, Yang E, Ciervo J, Walega M, Baumgart A, Mackey AJ.	Agrafiotis DK		30100201				0
97			TAQIH, a tool for tabular data quality assessment and improvement in the context of health data	Comput Methods Programs Biomed				2019	https://doi.org/10.1016/j.cmpb.2018.12.029	10.1016/j.cmpb.2018.12.029			Álvarez Sánchez R, Beristain Iraola A, Epelde Unanue G, Carlin P.	Álvarez Sánchez R		30638900				0
98			Semi-supervised encoding for outlier detection in clinical observation data	Comput Methods Programs Biomed				2019	https://doi.org/10.1016/j.cmpb.2019.01.002	10.1016/j.cmpb.2019.01.002			Estiri H, Murphy SN.	Estiri H		30658851	PMC10111961	NIHMS1882495		0
99			Acute coronary syndrome prediction in emergency care: A machine learning approach	Comput Methods Programs Biomed				2022	https://doi.org/10.1016/j.cmpb.2022.107080	10.1016/j.cmpb.2022.107080			Emakhu J, Monplaisir L, Aguwa C, Arslanturk S, Masoud S, Nassereddine H, Hamam MS, Miller JB.	Emakhu J		36037605				0
100	Journal Article		DHDIP: An interpretable model for hypertension and hyperlipidemia prediction based on EMR data	Comput. Methods Prog. Biomed.	226	C	14	2022	https://doi.org/10.1016/j.cmpb.2022.107088	10.1016/j.cmpb.2022.107088	Elsevier North-Holland, Inc.	Multi-target learning, Disease prediction, Interpretability, Hypertension and hyperlipidemia, Electronic medical record	Bin Liao,Xiaoyao Jia,Tao Zhang,Ruina Sun	Bin Liao						0
101	Journal Article		Original papers: Design and development of data mart for animal resources	Comput. Electron. Agric.	64	2	111–119	2008	https://doi.org/10.1016/j.compag.2008.04.009	10.1016/j.compag.2008.04.009	Elsevier Science Publishers B. V.	OLAP, Dimensional modeling, Data warehouse, Animal resources, Decision support system, Data mart	Anil Rai,Vipin Dubey,K. K. Chaturvedi,P. K. Malhotra	Anil Rai						0
102	Journal Article		Multivariate anomaly detection for ensuring data quality of dendrometer sensor networks	Comput. Electron. Agric.	162	C	412–421	2019	https://doi.org/10.1016/j.compag.2019.04.018	10.1016/j.compag.2019.04.018	Elsevier Science Publishers B. V.	99-00, Dendrometer, Data quality, Anomaly detection, 00-01, Precision agriculture, Irrigation scheduling, Multivariate data, Internet of things	Efrat Vilenski,Peter Bak,Jonathan D. Rosenblatt	Efrat Vilenski						0
103	Journal Article		Multilevel data fusion for the internet of things in smart agriculture	Comput. Electron. Agric.	171	C	16	2020	https://doi.org/10.1016/j.compag.2020.105309	10.1016/j.compag.2020.105309	Elsevier Science Publishers B. V.	Data fusion, Smart agriculture, Internet of things	Andrei B.B. Torres,Atslands R. da Rocha,Ticiana L. Coelho da Silva,José N. de Souza,Rubens S. Gondim	Andrei B.B. Torres						0
104			Vaginal birth after cesarean section prediction model for Jordanian population	Comput Biol Chem				2023	https://doi.org/10.1016/j.compbiolchem.2023.107877	10.1016/j.compbiolchem.2023.107877			Awawdeh S, Rawashdeh H, Aljalodi H, Shamleh RA, Alshorman S.	Awawdeh S		37182360				0
105			Construction of quality-assured infant feeding process of care data repositories: definition and design (Part 1)	Comput Biol Med				2015	https://doi.org/10.1016/j.compbiomed.2015.09.024	10.1016/j.compbiomed.2015.09.024			Garcí A-de-León-Chocano R, Sáez C, Muñoz-Soler V, Garcí A-de-León-González R, García-Gómez JM.	Garcí A-de-León-Chocano R		26513467				0
106			Construction of quality-assured infant feeding process of care data repositories: Construction of the perinatal repository (Part 2)	Comput Biol Med				2016	https://doi.org/10.1016/j.compbiomed.2016.01.007	10.1016/j.compbiomed.2016.01.007			García-de-León-Chocano R, Muñoz-Soler V, Sáez C, García-de-León-González R, García-Gómez JM.	García-de-León-Chocano R		26950399				0
107			Domain-aware contrastive learning for ultrasound hip image analysis	Comput Biol Med				2022	https://doi.org/10.1016/j.compbiomed.2022.106004	10.1016/j.compbiomed.2022.106004			Hareendranathan AR, Tripathi A, Panicker MR, Zhou Y, Knight J, Jaremko JL.	Hareendranathan AR		36067632				0
108			Assessment of vector-host-pathogen relationships using data mining and machine learning	Comput Struct Biotechnol J				2020	https://doi.org/10.1016/j.csbj.2020.06.031	10.1016/j.csbj.2020.06.031			Agany DDM, Pietri JE, Gnimpieba EZ.	Agany DDM		32670510	PMC7340972			0
109			Raw data collected from NO 2 , O 3 and NO air pollution electrochemical low-cost sensors	Data Brief				2022	https://doi.org/10.1016/j.dib.2022.108586	10.1016/j.dib.2022.108586			Ferrer-Cid P, Barcelo-Ordinas JM, Garcia-Vidal J.	Ferrer-Cid P		36164297	PMC9508507			0
110			Bayer's in silico ADMET platform: a journey of machine learning over the past two decades	Drug Discov Today				2020	https://doi.org/10.1016/j.drudis.2020.07.001	10.1016/j.drudis.2020.07.001			Göller AH, Kuhnke L, Montanari F, Bonin A, Schneckener S, Ter Laak A, Wichard J, Lobell M, Hillisch A.	Göller AH		32652309				0
111	Journal Article		Managerial decision support with knowledge of accuracy and completeness of the relational aggregate functions	Decis. Support Syst.	42	3	1494–1502	2006	https://doi.org/10.1016/j.dss.2005.12.005	10.1016/j.dss.2005.12.005	Elsevier Science Publishers B. V.	relational aggregate functions, sampling strategies, information quality	Amir Parssian	Amir Parssian						0
112			Critical Review of Current Approaches for Echocardiographic Reproducibility and Reliability Assessment in Clinical Research	J Am Soc Echocardiogr				2016	https://doi.org/10.1016/j.echo.2016.08.006	10.1016/j.echo.2016.08.006			Crowley AL, Yow E, Barnhart HX, Daubert MA, Bigelow R, Sullivan DC, Pencina M, Douglas PS.	Crowley AL		27720558				0
113			Deep learning dose prediction for IMRT of esophageal cancer: The effect of data quality and quantity on model performance	Phys Med				2021	https://doi.org/10.1016/j.ejmp.2021.02.026	10.1016/j.ejmp.2021.02.026			Barragán-Montero AM, Thomas M, Defraene G, Michiels S, Haustermans K, Lee JA, Sterpin E.	Barragán-Montero AM		33713919				1
114			Metadata-independent classification of MRI sequences using convolutional neural networks: Successful application to prostate MRI	Eur J Radiol				2023	https://doi.org/10.1016/j.ejrad.2023.110964	10.1016/j.ejrad.2023.110964			Baumgärtner GL, Hamm CA, Schulze-Weddige S, Ruppel R, Beetz NL, Rudolph M, Dräger F, Froböse KP, Posch H, Lenk J, Biessmann F, Penzkofer T.	Baumgärtner GL		37453274				0
115			Lockdown impacts on residential electricity demand in India: A data-driven and non-intrusive load monitoring study using Gaussian mixture models	Energy Policy				2022	https://doi.org/10.1016/j.enpol.2022.112886	10.1016/j.enpol.2022.112886			Debnath R, Bardhan R, Misra A, Hong T, Rozite V, Ramage MH.	Debnath R		35620237	PMC9022708			0
116			Position paper on management of personal data in environment and health research in Europe	Environ Int				2022	https://doi.org/10.1016/j.envint.2022.107334	10.1016/j.envint.2022.107334			Eva G, Liese G, Stephanie B, Petr H, Leslie M, Roel V, Martine V, Sergi B, Mette H, Sarah J, Laura RM, Arnout S, Morris A S, Jan T, Xenia T, Nina V, Koert VE, Sylvie R, Greet S.	Eva G		35696847				0
117			A land use regression model using machine learning and locally developed low cost particulate matter sensors in Uganda	Environ Res				2021	https://doi.org/10.1016/j.envres.2021.111352	10.1016/j.envres.2021.111352			Coker ES, Amegah AK, Mwebaze E, Ssematimba J, Bainomugisha E.	Coker ES		34043968				0
118	Journal Article		Hybrid prediction model with missing value imputation for medical data	Expert Syst. Appl.	42	13	5621–5631	2015	https://doi.org/10.1016/j.eswa.2015.02.050	10.1016/j.eswa.2015.02.050	Pergamon Press, Inc.	Missing value imputation, Data mining, K-means clustering, Multilayer Perceptron (MLP)	Archana Purwar,Sandeep Kumar Singh	Archana Purwar						0
119	Journal Article		Using dynamical systems tools to detect concept drift in data streams	Expert Syst. Appl.	60	C	39–50	2016	https://doi.org/10.1016/j.eswa.2016.04.026	10.1016/j.eswa.2016.04.026	Pergamon Press, Inc.	Concept drift, Chaos, 68Wxx, 68Q32, 68P20, 65P20, Unsupervised learning, Data streams, Dynamical systems	F.G. da Costa,R.A. Rios,R.F. de Mello	F.G. da Costa						0
120	Journal Article		An improved flood forecasting system with cluster based visualization and analyzing using GK-ANFIS and CGDNN	Expert Syst. Appl.	212	C	12	2023	https://doi.org/10.1016/j.eswa.2022.118747	10.1016/j.eswa.2022.118747	Pergamon Press, Inc.	Conjugate gradient deep neural network (CGDNN), Feature extraction, levy flight k means clustering (LF-K-Means), K-Fold Cross Validation, Gaussian Kernel Adaptive Neuro Fuzzy Interface System (GK-ANFIS), Forecasting	G. Indra,N. Duraipandian	G. Indra						0
121	Journal Article		Dynamic L-RNN recovery of missing data in IoMT applications	Future Gener. Comput. Syst.	89	C	575–583	2018	https://doi.org/10.1016/j.future.2018.07.006	10.1016/j.future.2018.07.006	Elsevier Science Publishers B. V.	IoMT, Missing data, Deep learning	Hamza Turabieh,Amer Abu Salem,Noor Abu-El-Rub	Hamza Turabieh						0
122	Journal Article		Leveraging live machine learning and deep sleep to support a self-adaptive efficient configuration of battery powered sensors	Future Gener. Comput. Syst.	92	C	225–240	2019	https://doi.org/10.1016/j.future.2018.09.053	10.1016/j.future.2018.09.053	Elsevier Science Publishers B. V.		Cyril Cecchinel,François Fouquet,Sébastien Mosser,Philippe Collet	Cyril Cecchinel						0
123	Journal Article		Smart-3DM: Data-driven decision making using smart edge computing in hetero-crowdsensing environment	Future Gener. Comput. Syst.	131	C	151–165	2022	https://doi.org/10.1016/j.future.2022.01.014	10.1016/j.future.2022.01.014	Elsevier Science Publishers B. V.	Data quality, Smart edge computing, Crowdsensing, Distributed architecture, Data assessment	Hanane Lamaazi,Rabeb Mizouni,Hadi Otrok,Shakti Singh,Ernesto Damiani	Hanane Lamaazi						0
124			Machine learning techniques to increase the performance of indirect methane quantification from a single, stationary sensor	Heliyon				2022	https://doi.org/10.1016/j.heliyon.2022.e11962	10.1016/j.heliyon.2022.e11962			Heltzel RS, Johnson DR, Zaki MT, Gebreslase AK, Abdul-Aziz OI.	Heltzel RS		36578421	PMC9791841			0
125			Exploring machine learning algorithms for accurate water level forecasting in Muda river, Malaysia	Heliyon				2023	https://doi.org/10.1016/j.heliyon.2023.e17689	10.1016/j.heliyon.2023.e17689			Adli Zakaria MN, Ahmed AN, Abdul Malek M, Birima AH, Hayet Khan MM, Sherif M, Elshafie A.	Adli Zakaria MN		37456046	PMC10344711			0
126			External validation of a deep learning electrocardiogram algorithm to detect ventricular dysfunction	Int J Cardiol				2021	https://doi.org/10.1016/j.ijcard.2020.12.065	10.1016/j.ijcard.2020.12.065			Attia IZ, Tseng AS, Benavente ED, Medina-Inojosa JR, Clark TG, Malyutina S, Kapa S, Schirmer H, Kudryavtsev AV, Noseworthy PA, Carter RE, Ryabikov A, Perel P, Friedman PA, Leon DA, Lopez-Jimenez F.	Attia IZ		33400971	PMC7955278			0
127	Journal Article		An empirical study of the antecedents of data completeness in electronic medical records	Int. J. Inf. Manag.	50	C	155–170	2020	https://doi.org/10.1016/j.ijinfomgt.2019.05.001	10.1016/j.ijinfomgt.2019.05.001	Elsevier Science Publishers B. V.	Data quality, Data completeness, Electronic medical records	Caihua Liu,Didar Zowghi,Amir Talaei-Khoei	Caihua Liu						0
128			Improving documentation of presenting problems in the emergency department using a domain-specific ontology and machine learning-driven user interfaces	Int J Med Inform				2019	https://doi.org/10.1016/j.ijmedinf.2019.103981	10.1016/j.ijmedinf.2019.103981			Greenbaum NR, Jernite Y, Halpern Y, Calder S, Nathanson LA, Sontag DA, Horng S.	Greenbaum NR		31605881				0
129			The application of artificial intelligence (AI) techniques to identify frailty within a residential aged care administrative data set	Int J Med Inform				2020	https://doi.org/10.1016/j.ijmedinf.2020.104094	10.1016/j.ijmedinf.2020.104094			Ambagtsheer RC, Shafiabady N, Dent E, Seiboth C, Beilby J.	Ambagtsheer RC		32058264				0
130	Journal Article		A multidimensional analysis of data quality for credit risk management: New insights and challenges	Inf. Manage.	50	1	43–58	2013	https://doi.org/10.1016/j.im.2012.10.001	10.1016/j.im.2012.10.001	Elsevier Science Publishers B. V.	Information quality, Data quality, Data definition, Credit risk	Helen-Tadesse Moges,Karel Dejaeger,Wilfried Lemahieu,Bart Baesens	Helen-Tadesse Moges						0
131	Journal Article		An approach to implement data fusion techniques in wireless sensor networks using genetic machine learning algorithms	Inf. Fusion	15		90–101	2014	https://doi.org/10.1016/j.inffus.2013.05.003	10.1016/j.inffus.2013.05.003	Elsevier Science Publishers B. V.	Autonomic computing, Classifier systems, Partial data fusion	A. R. Pinto,C. Montez,G. Araújo,F. Vasques,P. Portugal	A. R. Pinto						0
132	Journal Article		Handling veracity in multi-criteria decision-making: A multi-dimensional approach	Inf. Sci.	460	C	541–554	2018	https://doi.org/10.1016/j.ins.2017.09.008	10.1016/j.ins.2017.09.008	Elsevier Science Inc.	Data quality handling, Multi-criteria decision-making, Veracity in ‘big’ data, Data quality assessment	Guy De Tré,Robin De Mol,Antoon Bronselaer	Guy De Tré						0
133	Journal Article		A novel privacy preserving method for data publication	Inf. Sci.	501	C	421–435	2019	https://doi.org/10.1016/j.ins.2019.06.022	10.1016/j.ins.2019.06.022	Elsevier Science Inc.	Gibbs sampling, Data utility, Data publication, Cross sampling, Privacy preservation	Chaobin Liu,Shixi Chen,Shuigeng Zhou,Jihong Guan,Yao Ma	Chaobin Liu						0
134	Journal Article		Differentially private synthetic medical data generation using convolutional GANs	Inf. Sci.	586	C	485–500	2022	https://doi.org/10.1016/j.ins.2021.12.018	10.1016/j.ins.2021.12.018	Elsevier Science Inc.	differential privacy, Deep learning, generative adversarial networks, synthetic data generation	Amirsina Torfi,Edward A. Fox,Chandan K. Reddy	Amirsina Torfi						0
135			MIC-Net: A deep network for cross-site segmentation of COVID-19 infection in the fog-assisted IoMT	Inf Sci (N Y)				2023	https://doi.org/10.1016/j.ins.2022.12.017	10.1016/j.ins.2022.12.017			Ding W, Abdel-Basset M, Hawash H, Pedrycz W.	Ding W		36532157	PMC9745980			0
136			A topic modeling framework for spatio-temporal information management	Inf Process Manag				2020	https://doi.org/10.1016/j.ipm.2020.102340	10.1016/j.ipm.2020.102340			Asghari M, Sierra-Sosa D, Elmaghraby AS.	Asghari M		32836694	PMC7338024			0
137	Journal Article		A taxonomy of privacy-preserving record linkage techniques	Inf. Syst.	38	6	946–969	2013	https://doi.org/10.1016/j.is.2012.11.005	10.1016/j.is.2012.11.005	Elsevier Science Ltd.	Data quality, Record linkage, Survey, Privacy techniques, Data matching, Entity resolution	Dinusha Vatsalan,Peter Christen,Vassilios S. Verykios	Dinusha Vatsalan						0
138	Journal Article		Data quality challenges in large-scale cyber-physical systems: A systematic review	Inf. Syst.	105	C	19	2022	https://doi.org/10.1016/j.is.2021.101951	10.1016/j.is.2021.101951	Elsevier Science Ltd.	Smart cities, Wireless Sensor Networks(WSN), Cyber-physical systems (CPS), Data quality dimensions, Data quality management, Quality of observations	Ahmed Abdulhasan Alwan,Mihaela Anca Ciupala,Allan J. Brimicombe,Seyed Ali Ghorashi,Andres Baravalle,Paolo Falcarin	Ahmed Abdulhasan Alwan						0
139	Journal Article		Towards interactive event log forensics: Detecting and quantifying timestamp imperfections	Inf. Syst.	109	C	20	2022	https://doi.org/10.1016/j.is.2022.102039	10.1016/j.is.2022.102039	Elsevier Science Ltd.	Quality assessment, Process Mining, Event log, Timestamps, Data quality	D.A. Fischer,K. Goel,R. Andrews,C.G.J. van Dun,M.T. Wynn,M. Röglinger	D.A. Fischer						0
140			Intelligent fault diagnosis scheme via multi-module supervised-learning network with essential features capture-regulation strategy	ISA Trans				2022	https://doi.org/10.1016/j.isatra.2022.02.038	10.1016/j.isatra.2022.02.038			Chang Y, Chen Q, Chen J, He S, Li F, Zhou Z.	Chang Y		35264306				0
141			Assessing Quality of Surgical Real-World Data from an Automated Electronic Health Record Pipeline	J Am Coll Surg				2020	https://doi.org/10.1016/j.jamcollsurg.2019.12.005	10.1016/j.jamcollsurg.2019.12.005			Corey KM, Helmkamp J, Simons M, Curtis L, Marsolo K, Balu S, Gao M, Nichols M, Watson J, Mureebe L, Kirk AD, Sendak M.	Corey KM		31945461				0
142			Anatomy of data integration	J Biomed Inform				2007	https://doi.org/10.1016/j.jbi.2006.09.001	10.1016/j.jbi.2006.09.001			Brazhnik O, Jones JF.	Brazhnik O		17071142	PMC2094006	NIHMS25350		0
143			Response score of deep learning for out-of-distribution sample detection of medical images	J Biomed Inform				2020	https://doi.org/10.1016/j.jbi.2020.103442	10.1016/j.jbi.2020.103442			Gao L, Wu S.	Gao L		32450299	PMC7375014	NIHMS1600143		0
144			Localizing in-domain adaptation of transformer-based biomedical language models	J Biomed Inform				2023	https://doi.org/10.1016/j.jbi.2023.104431	10.1016/j.jbi.2023.104431			Buonocore TM, Crema C, Redolfi A, Bellazzi R, Parimbelli E.	Buonocore TM		37385327				0
145			Using deep neural networks for kinematic analysis: Challenges and opportunities	J Biomech				2021	https://doi.org/10.1016/j.jbiomech.2021.110460	10.1016/j.jbiomech.2021.110460			Cronin NJ.	Cronin NJ		34029787				0
146			Can machine learning predict drug nanocrystals?	J Control Release				2020	https://doi.org/10.1016/j.jconrel.2020.03.043	10.1016/j.jconrel.2020.03.043			He Y, Ye Z, Liu X, Wei Z, Qiu F, Li HF, Zheng Y, Ouyang D.	He Y		32234511				0
147			Reconstructing subdistrict-level population denominators in Yemen after six years of armed conflict and forced displacement	J Migr Health				2022	https://doi.org/10.1016/j.jmh.2022.100105	10.1016/j.jmh.2022.100105			Checchi F, Koum Besson ES.	Checchi F		35592864	PMC9111980			0
148	Journal Article		Data quality in internet of things	J. Netw. Comput. Appl.	73	C	57–81	2016	https://doi.org/10.1016/j.jnca.2016.08.002	10.1016/j.jnca.2016.08.002	Academic Press Ltd.	Outlier detection, Data quality, Internet of things, Data cleaning	Aimad Karkouch,Hajar Mousannif,Hassan Al Moatassime,Thomas Noel	Aimad Karkouch						0
149			Measuring the quality and completeness of medication-related information derived from hospital electronic health records database	Saudi Pharm J				2019	https://doi.org/10.1016/j.jsps.2019.01.013	10.1016/j.jsps.2019.01.013			Alwhaibi M, Balkhi B, Alshammari TM, AlQahtani N, Mahmoud MA, Almetwazi M, Ata S, Basyoni M, Alhawassi T.	Alwhaibi M		31061618	PMC6488812			0
150	Journal Article		Data management for production quality deep learning models: Challenges and solutions	J. Syst. Softw.	191	C	21	2022	https://doi.org/10.1016/j.jss.2022.111359	10.1016/j.jss.2022.111359	Elsevier Science Inc.	Production quality DL models, Solutions, Data management, Challenges, Validation, Deep learning	Aiswarya Raj Munappy,Jan Bosch,Helena Holmström Olsson,Anders Arpteg,Björn Brinne	Aiswarya Raj Munappy						0
151	Journal Article		Effective Bayesian-network-based missing value imputation enhanced by crowdsourcing	Know.-Based Syst.	190	C	13	2020	https://doi.org/10.1016/j.knosys.2019.105199	10.1016/j.knosys.2019.105199	Elsevier Science Publishers B. V.	Bayesian network, Crowdsourcing, Missing values	Chen Ye,Hongzhi Wang,Wenbo Lu,Jianzhong Li	Chen Ye						0
152	Journal Article		AMAM: An Attention-based Multimodal Alignment Model for Medical Visual Question Answering	Know.-Based Syst.	255	C	11	2022	https://doi.org/10.1016/j.knosys.2022.109763	10.1016/j.knosys.2022.109763	Elsevier Science Publishers B. V.	Multimodal fusion, Attention mechanism, Deep learning, Medical images, Medical Visual Question Answering	Haiwei Pan,Shuning He,Kejia Zhang,Bo Qu,Chunling Chen,Kun Shi	Haiwei Pan						0
153	Journal Article		Synthesizing credit data using autoencoders and generative adversarial networks	Know.-Based Syst.	274	C	12	2023	https://doi.org/10.1016/j.knosys.2023.110646	10.1016/j.knosys.2023.110646	Elsevier Science Publishers B. V.	Autoencoders, Tabular data, Generative adversarial networks, Credit risk data	Goran Oreski	Goran Oreski						0
154			Protocol for a machine learning algorithm predicting depressive disorders using the T1w/T2w ratio	MethodsX				2021	https://doi.org/10.1016/j.mex.2021.101595	10.1016/j.mex.2021.101595			Baranger DAA, Halchenko YO, Satz S, Ragozzino R, Iyengar S, Swartz HA, Manelis A.	Baranger DAA		35004227	PMC8720909			0
155	Journal Article		Online product sentiment analysis using random evolutionary whale optimization algorithm and deep belief network	Pattern Recogn. Lett.	159	C	1–8	2022	https://doi.org/10.1016/j.patrec.2022.04.024	10.1016/j.patrec.2022.04.024	Elsevier Science Inc.		Abolfazl Mehbodniya,M. Varaprasad Rao,Leo Gertrude David,K. Gerard Joe Nigel,Preethi Vennam	Abolfazl Mehbodniya						0
156			Validating and Verifying AI Systems	Patterns (N Y)				2020	https://doi.org/10.1016/j.patter.2020.100037	10.1016/j.patter.2020.100037			Hand DJ, Khan S.	Hand DJ		33205105	PMC7660449			0
157			Machine learning applications in radiation oncology	Phys Imaging Radiat Oncol				2021	https://doi.org/10.1016/j.phro.2021.05.007	10.1016/j.phro.2021.05.007			Field M, Hardcastle N, Jameson M, Aherne N, Holloway L.	Field M		34307915	PMC8295850			0
158			Wharton's jelly area and its association with placental morphometry and pathology	Placenta				2020	https://doi.org/10.1016/j.placenta.2020.03.008	10.1016/j.placenta.2020.03.008			Debebe SK, Cahill LS, Kingdom JC, Whitehead CL, Chandran AR, Parks WT, Serghides L, Baschat A, Macgowan CK, Sled JG.	Debebe SK		32421532	PMC7491570	NIHMS1624100		0
159			Towards a reconsideration of the use of agree-disagree questions in measuring subjective evaluations	Res Social Adm Pharm				2022	https://doi.org/10.1016/j.sapharm.2021.06.014	10.1016/j.sapharm.2021.06.014			Dykema J, Schaeffer NC, Garbarski D, Assad N, Blixt S.	Dykema J		34253471	PMC8692311	NIHMS1723361		0
160			Establishing phone-pair co-usage by comparing mobility patterns	Sci Justice				2020	https://doi.org/10.1016/j.scijus.2019.10.005	10.1016/j.scijus.2019.10.005			Bosma W, Dalm S, van Eijk E, El Harchaoui R, Rijgersberg E, Tops HT, Veenstra A, Ypma R.	Bosma W		32111292				0
161			The importance of land in resource criticality assessment methods: A first step towards characterising supply risk	Sci Total Environ				2023	https://doi.org/10.1016/j.scitotenv.2023.163248	10.1016/j.scitotenv.2023.163248			Deteix L, Salou T, Drogué S, Loiseau E.	Deteix L		37023826				0
162			Establishment of an antifouling performance index derived from the assessment of biofouling on typical marine sensor materials	Sci Total Environ				2023	https://doi.org/10.1016/j.scitotenv.2023.164059	10.1016/j.scitotenv.2023.164059			Delgado A, Power S, Richards C, Daly P, Briciu-Burghina C, Delauré Y, Regan F.	Delgado A		37178846				0
163			Explainable AI for wearable seizure logging: Impact of data quality, patient age, and antiseizure medication on performance	Seizure				2023	https://doi.org/10.1016/j.seizure.2023.06.002	10.1016/j.seizure.2023.06.002			Halimeh M, Jackson M, Vieluf S, Loddenkemper T, Meisel C.	Halimeh M		37336056				0
164			Risks and outcomes of spinal deformity surgery in Chiari malformation, Type 1, with syringomyelia versus adolescent idiopathic scoliosis	Spine J				2015	https://doi.org/10.1016/j.spinee.2015.04.048	10.1016/j.spinee.2015.04.048			Godzik J, Holekamp TF, Limbrick DD, Lenke LG, Park TS, Ray WZ, Bridwell KH, Kelly MP.	Godzik J		25959792	PMC4550545	NIHMS696283		0
165			Optimization of a liquid chromatography-ion mobility-high resolution mass spectrometry platform for untargeted lipidomics and application to HepaRG cell extracts	Talanta				2021	https://doi.org/10.1016/j.talanta.2021.122808	10.1016/j.talanta.2021.122808			da Silva KM, Iturrospe E, Heyrman J, Koelmel JP, Cuykx M, Vanhaecke T, Covaci A, van Nuijs ALN.	da Silva KM		34517665				0
166			Achieving zero extinction for land plants	Trends Plant Sci				2023	https://doi.org/10.1016/j.tplants.2023.03.019	10.1016/j.tplants.2023.03.019			Corlett RT.	Corlett RT		37142532				0
167			Robust imputation method with context-aware voting ensemble model for management of water-quality data	Water Res				2023	https://doi.org/10.1016/j.watres.2023.120369	10.1016/j.watres.2023.120369			Choi J, Lim KJ, Ji B.	Choi J		37499538				0
168			Brain lipidomics as a rising field in neurodegenerative contexts: Perspectives with Machine Learning approaches	Front Neuroendocrinol				2021	https://doi.org/10.1016/j.yfrne.2021.100899	10.1016/j.yfrne.2021.100899			Castellanos DB, Martín-Jiménez CA, Rojas-Rodríguez F, Barreto GE, González J.	Castellanos DB		33450200				0
169			Robotics in biomedical chromatography and electrophoresis	J Chromatogr				1989	https://doi.org/10.1016/s0378-4347(00)84465-5	10.1016/s0378-4347(00)84465-5			Fouda HG.	Fouda HG		2671006				0
170	Journal Article		A quality index for decision tree pruning	Know.-Based Syst.	15	1–2	37–43	2002	https://doi.org/10.1016/S0950-7051(01)00119-8	10.1016/s0950-7051(01)00119-8	Elsevier Science Publishers B. V.	decision tree, pruning, quality, uncertain data	D. Fournier,B. Crémilleux	D. Fournier						0
171			Raster-Mode Continuous-Flow Liquid Microjunction Mass Spectrometry Imaging of Proteins in Thin Tissue Sections	Anal Chem				2017	https://doi.org/10.1021/acs.analchem.7b00977	10.1021/acs.analchem.7b00977			Griffiths RL, Randall EC, Race AM, Bunch J, Cooper HJ.	Griffiths RL		28492310				0
172			General Graph Neural Network-Based Model To Accurately Predict Cocrystal Density and Insight from Data Quality and Feature Representation	J Chem Inf Model				2023	https://doi.org/10.1021/acs.jcim.2c01538	10.1021/acs.jcim.2c01538			Guo J, Sun M, Zhao X, Shi C, Su H, Guo Y, Pu X.	Guo J		36734616				0
173			A Game-Theoretic Approach to Improve Energy-Related Data	ACS Omega				2022	https://doi.org/10.1021/acsomega.2c01706	10.1021/acsomega.2c01706			Al-Gharbi S, Al-Majed A, Mahmoud M, Abdulraheem A.	Al-Gharbi S		35601287	PMC9118267			0
174			Mitigation of Chemical Reporting Liabilities through Systematic Modernization of Chemical Hazard and Safety Data Management Systems	ACS Omega				2023	https://doi.org/10.1021/acsomega.2c07244	10.1021/acsomega.2c07244			Fenton K, Simske S, Luu J.	Fenton K		36777606	PMC9910075			0
175			Opportunities at the Intersection of Synthetic Biology, Machine Learning, and Automation	ACS Synth Biol				2019	https://doi.org/10.1021/acssynbio.8b00540	10.1021/acssynbio.8b00540			Carbonell P, Radivojevic T, García Martín H.	Carbonell P		31319671				0
176			Protein secondary structure prediction with SPARROW	J Chem Inf Model				2012	https://doi.org/10.1021/ci200321u	10.1021/ci200321u			Bettella F, Rasinski D, Knapp EW.	Bettella F		22224407				0
177			Modeling careless responding in ambulatory assessment studies using multilevel latent class analysis: Factors influencing careless responding	Psychol Methods				2023	https://doi.org/10.1037/met0000580	10.1037/met0000580			Hasselhorn K, Ottenstein C, Lischetzke T.	Hasselhorn K		37166858				0
178			Artificial intelligence-driven wearable technologies for neonatal cardiorespiratory monitoring: Part 1 wearable technology	Pediatr Res				2023	https://doi.org/10.1038/s41390-022-02416-x	10.1038/s41390-022-02416-x			Grooby E, Sitaula C, Chang Kwok T, Sharkey D, Marzbanrad F, Malhotra A.	Grooby E		36593282				0
179			A deep learning approach for complex microstructure inference	Nat Commun				2021	https://doi.org/10.1038/s41467-021-26565-5	10.1038/s41467-021-26565-5			Durmaz AR, Müller M, Lei B, Thomas A, Britz D, Holm EA, Eberl C, Mücklich F, Gumbsch P.	Durmaz AR		34725339	PMC8560760			0
180			A massive 7T fMRI dataset to bridge cognitive neuroscience and artificial intelligence	Nat Neurosci				2022	https://doi.org/10.1038/s41593-021-00962-x	10.1038/s41593-021-00962-x			Allen EJ, St-Yves G, Wu Y, Breedlove JL, Prince JS, Dowdle LT, Nau M, Caron B, Pestilli F, Charest I, Hutchinson JB, Naselaris T, Kay K.	Allen EJ		34916659				0
181			GazeBase, a large-scale, multi-stimulus, longitudinal eye movement dataset	Sci Data				2021	https://doi.org/10.1038/s41597-021-00959-y	10.1038/s41597-021-00959-y			Griffith H, Lohr D, Abdulin E, Komogortsev O.	Griffith H		34272404	PMC8285447			0
182			Cov-caldas: A new COVID-19 chest X-Ray dataset from state of Caldas-Colombia	Sci Data				2022	https://doi.org/10.1038/s41597-022-01576-z	10.1038/s41597-022-01576-z			Alzate-Grisales JA, Mora-Rubio A, Arteaga-Arteaga HB, Bravo-Ortiz MA, Arias-Garzón D, López-Murillo LH, Mercado-Ruiz E, Villa-Pulgarin JP, Cardona-Morales O, Orozco-Arias S, Buitrago-Carmona F, Palancares-Sosa MJ, Martínez-Rodríguez F, Contreras-Ortiz SH, Saborit-Torres JM, Montell Serrano JÁ, Ramirez-Sánchez MM, Sierra-Gaber MA, Jaramillo-Robledo O, de la Iglesia-Vayá M, Tabares-Soto R.	Alzate-Grisales JA		36476596	PMC9729565			0
183			A scalable approach to the computation of invariant measures for high-dimensional Markovian systems	Sci Rep				2018	https://doi.org/10.1038/s41598-018-19863-4	10.1038/s41598-018-19863-4			Gerber S, Olsson S, Noé F, Horenko I.	Gerber S		29379123	PMC5789124			0
184			Data based predictive models for odor perception	Sci Rep				2020	https://doi.org/10.1038/s41598-020-73978-1	10.1038/s41598-020-73978-1			Chacko R, Jain D, Patwardhan M, Puri A, Karande S, Rai B.	Chacko R		33051564	PMC7553929			0
185			Table2Vec-automated universal representation learning of enterprise data DNA for benchmarkable and explainable enterprise data science	Sci Rep				2021	https://doi.org/10.1038/s41598-021-03443-0	10.1038/s41598-021-03443-0			Cao L, Zhu C.	Cao L		34907319	PMC8671530			0
186			A cyclic learning approach for improving pre-stack seismic processing	Sci Rep				2021	https://doi.org/10.1038/s41598-021-87794-8	10.1038/s41598-021-87794-8			Borges Oliveira DA, Szwarcman D, da Silva Ferreira R, Zaytsev S, Semin D.	Borges Oliveira DA		33883586	PMC8060324			0
187			Predicting medication adherence using ensemble learning and deep learning models with large scale healthcare data	Sci Rep				2021	https://doi.org/10.1038/s41598-021-98387-w	10.1038/s41598-021-98387-w			Gu Y, Zalkikar A, Liu M, Kelly L, Hall A, Daly K, Ward T.	Gu Y		34556746	PMC8460813			0
188			SeqTU: A Web Server for Identification of Bacterial Transcription Units	Sci Rep				2017	https://doi.org/10.1038/srep43925	10.1038/srep43925			Chen X, Chou WC, Ma Q, Xu Y.	Chen X		28266571	PMC5339711			0
189	Journal Article		Systematic literature review of preprocessing techniques for imbalanced data	IET Software	13	6	479–496	2019	https://doi.org/10.1049/iet-sen.2018.5193	10.1049/iet-sen.2018.5193	John Wiley &amp; Sons, Inc.	learning (artificial intelligence), defect reduction, quality assessment criteria, imbalanced data preprocessing techniques, systematic literature review method, machine learning, data quality, data sets, systematic literature review guidelines, reviews	Ebubeogu Amarachukwu Felix,Sai Peck Lee	Ebubeogu Amarachukwu Felix						0
190			Reliability and validity of the Arabic version of the Early Onset Scoliosis 24 Items Questionnaire (EOSQ-24)	SICOT J				2019	https://doi.org/10.1051/sicotj/2019001	10.1051/sicotj/2019001			Hanbali Y, Perry T, Hanif A, Matsomotu H, Musmar H, Bader K, Azmi Ahmad A.	Hanbali Y		30834888	PMC6405253			0
191			Clinical Research Informatics: Contributions from 2018	Yearb Med Inform				2019	https://doi.org/10.1055/s-0039-1677921	10.1055/s-0039-1677921			Daniel C, Kalra D; Section Editors for the IMIA Yearbook Section on Clinical Research Informatics.	Daniel C		31419833	PMC6697501			0
192			Clinical Research Informatics	Yearb Med Inform				2020	https://doi.org/10.1055/s-0040-1702007	10.1055/s-0040-1702007			Daniel C, Kalra D; Section Editors for the IMIA Yearbook Section on Clinical Research Informatics.	Daniel C		32823317	PMC7442510			0
193			Key Contributions in Clinical Research Informatics	Yearb Med Inform				2021	https://doi.org/10.1055/s-0041-1726514	10.1055/s-0041-1726514			Daniel C, Bellamine A, Kalra D; Section Editors of the IMIA Yearbook Section on Clinical Research Informatics.	Daniel C		34479395	PMC8416193			0
194			Deep Learning for the Assessment of Facial Nerve Palsy: Opportunities and Challenges	Facial Plast Surg				2023	https://doi.org/10.1055/s-0043-1769805	10.1055/s-0043-1769805			Boochoon K, Mottaghi A, Aziz A, Pepper JP.	Boochoon K		37290452				0
195			Inferring effective forces for Langevin dynamics using Gaussian processes	J Chem Phys				2020	https://doi.org/10.1063/1.5144523	10.1063/1.5144523			Bryan JS 4th, Sgouralis I, Pressé S.	Bryan JS 4th		32241120	PMC7096241			0
196			Prediction model of transformer top oil temperature based on data quality enhancement	Rev Sci Instrum				2023	https://doi.org/10.1063/5.0159072	10.1063/5.0159072			Dong N, Zhang R, Li Z, Cao B.	Dong N		37493503				0
197			Usability of patient experience surveys in Australian primary health care: a scoping review	Aust J Prim Health				2016	https://doi.org/10.1071/PY14179	10.1071/py14179			Gardner K, Parkinson A, Banfield M, Sargent GM, Desborough J, Hehir KK.	Gardner K		27469275				0
198			Proposing a model for auditing data quality of long-term periodontal outcome studies	Acta Odontol Scand				2022	https://doi.org/10.1080/00016357.2021.2020895	10.1080/00016357.2021.2020895			Fardal Ø, Skau I, Nevland K, Grytten J.	Fardal Ø		34962852				0
199			Quality of life in patients with inflammatory bowel disease: translation, data quality, scaling assumptions, validity, reliability and sensitivity to change of the Norwegian version of IBDQ	Scand J Gastroenterol				2002	https://doi.org/10.1080/003655202760373371	10.1080/003655202760373371			Bernklev T, Moum B, Moum T; Inflammatory Bowel South-Eastern Norway (IBSEN) Group of Gastroenterologists.	Bernklev T		12408521				0
200	Journal Article		The effect of flight line spacing on radioactivity inventory and spatial feature characteristics of airborne gamma-ray spectrometry data	Int. J. Remote Sens.	29	1	31–46	2008	https://doi.org/10.1080/01431160701268970	10.1080/01431160701268970	Taylor &amp; Francis, Inc.		D. C. W. Sanderson,A. J. Cresswell,D. C. White	D. C. W. Sanderson						0
201	Journal Article		Training neural networks on artificially generated data: a novel approach to SAR speckle removal	Int. J. Remote Sens.	32	12	3405–3425	2011	https://doi.org/10.1080/01431161003749436	10.1080/01431161003749436	Taylor &amp; Francis, Inc.		F. M. B. Van Coillie,H. Lievens,I. Joos,A. Pizurica,L. P. C. Verbeke,R. R. De Wulf,N. E. C. Verhoest	F. M. B. Van Coillie						0
202	Journal Article		Comparing the modeling performance of regression and neural networks as data quality varies: a business value approach	J. Manage. Inf. Syst.	10	1	11–32	1993	https://doi.org/10.1080/07421222.1993.11517988	10.1080/07421222.1993.11517988	M. E. Sharpe, Inc.	mortgage-backed securities, information economics, forecasting, risk management forecasting systems, prepayment forecasting, neural networks, business value of information technology, decision support systems, data quality	Arun Bansal,Robert J. Kauffman,Rob R. Weitz	Arun Bansal						1
203			The Psychiatric Out-Patient Experiences Questionnaire (POPEQ): data quality, reliability and validity in patients attending 90 Norwegian clinics	Nord J Psychiatry				2006	https://doi.org/10.1080/08039480600583464	10.1080/08039480600583464			Garratt A, Bjørngaard JH, Dahle KA, Bjertnaes OA, Saunes IS, Ruud T.	Garratt A		16635926				0
204			Joint pain within adult middle-aged women, attending a community clinic in a peri-urban area in South Africa: a cross-sectional survey	Disabil Rehabil				2019	https://doi.org/10.1080/09638288.2018.1428368	10.1080/09638288.2018.1428368			Barnes R, Jelsma J, Parker R.	Barnes R		29347849				0
205			Machine Learning Analysis to Identify Data Entry Errors in Prehospital Patient Care Reports: A Case Study of a National Out-of-Hospital Cardiac Arrest Registry	Prehosp Emerg Care				2022	https://doi.org/10.1080/10903127.2022.2137745	10.1080/10903127.2022.2137745			Choi DH, Park JH, Choi YH, Song KJ, Kim S, Shin SD.	Choi DH		36256618				0
206			Evaluation of a Database for Tracking Cases of Child Sexual Abuse	Psychiatr Psychol Law				2017	https://doi.org/10.1080/13218719.2017.1327314	10.1080/13218719.2017.1327314			Bailey C, Powell M, Baksheev GN.	Bailey C		31984002	PMC6818377			0
207			Class-imbalanced crash prediction based on real-time traffic and weather data: A driving simulator study	Traffic Inj Prev				2020	https://doi.org/10.1080/15389588.2020.1723794	10.1080/15389588.2020.1723794			Elamrani Abou Elassad Z, Mousannif H, Al Moatassime H.	Elamrani Abou Elassad Z		32125890				0
208			Using artificial intelligence methods to speed up drug discovery	Expert Opin Drug Discov				2019	https://doi.org/10.1080/17460441.2019.1621284	10.1080/17460441.2019.1621284			Álvarez-Machancoses Ó, Fernández-Martínez JL.	Álvarez-Machancoses Ó		31140873				0
209			A graphical approach for quality control of oligonucleotide array data	J Biopharm Stat				2004	https://doi.org/10.1081/BIP-200025651	10.1081/bip-200025651			Chen DT.	Chen DT		15468754				0
210			Future directions in high-pressure neutron diffraction	J Phys Condens Matter				2015	https://doi.org/10.1088/0953-8984/27/15/153201	10.1088/0953-8984/27/15/153201			Guthrie M.	Guthrie M		25789450				0
211			Accurate segmentation of head and neck radiotherapy CT scans with 3D CNNs: consistency is key	Phys Med Biol				2023	https://doi.org/10.1088/1361-6560/acc309	10.1088/1361-6560/acc309			Henderson EGA, Vasquez Osorio EM, van Herk M, Brouwer CL, Steenbakkers RJHM, Green AF.	Henderson EGA		36893469				0
212			Scalable Data Quality for Big Data: The Pythia Framework for Handling Missing Values	Big Data				2015	https://doi.org/10.1089/big.2015.0002	10.1089/big.2015.0002			Cahsai A, Anagnostopoulos C, Triantafillou P.	Cahsai A		27442958				0
213			Corticosteroid Randomization after Significant Head Injury and International Mission for Prognosis and Clinical Trials in Traumatic Brain Injury Models Compared with a Machine Learning-Based Predictive Model from Tanzania	J Neurotrauma				2022	https://doi.org/10.1089/neu.2020.7483	10.1089/neu.2020.7483			Elahi C, Adil SM, Sakita F, Mmbaga BT, Hernandes Rocha TA, Fuller A, Haglund MM, Nickenig Vissoci JR, Staton C.	Elahi C		33980030				0
214			Nanotechnology and Artificial Intelligence: An Emerging Paradigm for Postoperative Patient Care	Aesthet Surg J				2023	https://doi.org/10.1093/asj/sjad071	10.1093/asj/sjad071			Del Vecchio D, Stein MJ, Dayan E, Marte J, Theodorou S.	Del Vecchio D		36944499				0
215			Comprehensive review and assessment of computational methods for predicting RNA post-transcriptional modification sites from RNA sequences	Brief Bioinform				2020	https://doi.org/10.1093/bib/bbz112	10.1093/bib/bbz112			Chen Z, Zhao P, Li F, Wang Y, Smith AI, Webb GI, Akutsu T, Baggag A, Bensmail H, Song J.	Chen Z		31714956				0
216			Asynchronous parallel Bayesian optimization for AI-driven cloud laboratories	Bioinformatics				2021	https://doi.org/10.1093/bioinformatics/btab291	10.1093/bioinformatics/btab291			Frisby TS, Gong Z, Langmead CJ.	Frisby TS		34252975	PMC8275326			0
217			Effective design and inference for cell sorting and sequencing based massively parallel reporter assays	Bioinformatics				2023	https://doi.org/10.1093/bioinformatics/btad277	10.1093/bioinformatics/btad277			Gilliot PA, Gorochowski TE.	Gilliot PA		37084251	PMC10182853			0
218			Towards accurate and unbiased imaging-based differentiation of Parkinson's disease, progressive supranuclear palsy and corticobasal syndrome	Brain Commun				2020	https://doi.org/10.1093/braincomms/fcaa051	10.1093/braincomms/fcaa051			Correia MM, Rittman T, Barnes CL, Coyle-Gilchrist IT, Ghosh B, Hughes LE, Rowe JB.	Correia MM		32671340	PMC7325838			0
219			Methods for Retrospectively Improving Race/Ethnicity Data Quality: A Scoping Review	Epidemiol Rev				2023	https://doi.org/10.1093/epirev/mxad002	10.1093/epirev/mxad002			Chin MK, Đoàn LN, Russo RG, Roberts T, Persaud S, Huang E, Fu L, Kui KY, Kwon SC, Yi SS.	Chin MK		37045807				0
220			Reliability and validity of the Older Americans Resources and Services (OARS) social resources scale in six European countries	J Gerontol B Psychol Sci Soc Sci				2007	https://doi.org/10.1093/geronb/62.6.s371	10.1093/geronb/62.6.s371			Burholt V, Windle G, Ferring D, Balducci C, Fagerström C, Thissen F, Weber G, Wenger GC.	Burholt V		18079423				0
221			An overview of the National COVID-19 Chest Imaging Database: data quality and cohort analysis	Gigascience				2021	https://doi.org/10.1093/gigascience/giab076	10.1093/gigascience/giab076			Cushnan D, Bennett O, Berka R, Bertolli O, Chopra A, Dorgham S, Favaro A, Ganepola T, Halling-Brown M, Imreh G, Jacob J, Jefferson E, Lemarchand F, Schofield D, Wyatt JC; NCCID Collaborative.	Cushnan D		34849869	PMC8633457			0
222			Methodological reflections on health system-oriented assessment of maternity care in 16 hospitals in sub-Saharan Africa: an embedded case study	Health Policy Plan				2022	https://doi.org/10.1093/heapol/czac078	10.1093/heapol/czac078			Asefa A, Dossou JP, Hanson C, Hounsou CB, Namazzi G, Meja S, Mkoka DA, Agballa G, Babirye J, Semaan A, Annerstedt KS, Delvaux T, Marchal B, Van Belle S, Pleguezuelo VC, Beňová L.	Asefa A		36087095	PMC9661265			0
223			Rise of the Machines: Artificial Intelligence and the Clinical Laboratory	J Appl Lab Med				2021	https://doi.org/10.1093/jalm/jfab075	10.1093/jalm/jfab075			Haymond S, McCudden C.	Haymond S		34379752				0
224			Electronic health record-based disease surveillance systems: A systematic literature review on challenges and solutions	J Am Med Inform Assoc				2020	https://doi.org/10.1093/jamia/ocaa186	10.1093/jamia/ocaa186			Aliabadi A, Sheikhtaheri A, Ansari H.	Aliabadi A		32929458	PMC7727341			0
225			The National COVID Cohort Collaborative (N3C): Rationale, design, infrastructure, and deployment	J Am Med Inform Assoc				2021	https://doi.org/10.1093/jamia/ocaa196	10.1093/jamia/ocaa196			Haendel MA, Chute CG, Bennett TD, Eichmann DA, Guinney J, Kibbe WA, Payne PRO, Pfaff ER, Robinson PN, Saltz JH, Spratt H, Suver C, Wilbanks J, Wilcox AB, Williams AE, Wu C, Blacketer C, Bradford RL, Cimino JJ, Clark M, Colmenares EW, Francis PA, Gabriel D, Graves A, Hemadri R, Hong SS, Hripscak G, Jiao D, Klann JG, Kostka K, Lee AM, Lehmann HP, Lingrey L, Miller RT, Morris M, Murphy SN, Natarajan…	Haendel MA		32805036	PMC7454687			0
226			Generative transfer learning for measuring plausibility of EHR diagnosis records	J Am Med Inform Assoc				2021	https://doi.org/10.1093/jamia/ocaa215	10.1093/jamia/ocaa215			Estiri H, Vasey S, Murphy SN.	Estiri H		33043366	PMC7936395			0
227			Assessing the practice of data quality evaluation in a national clinical data research network through a systematic scoping review in the era of real-world data	J Am Med Inform Assoc				2020	https://doi.org/10.1093/jamia/ocaa245	10.1093/jamia/ocaa245			Bian J, Lyu T, Loiacono A, Viramontes TM, Lipori G, Guo Y, Wu Y, Prosperi M, George TJ, Harle CA, Shenkman EA, Hogan W.	Bian J		33166397	PMC7727392			1
228			An interactive fitness-for-use data completeness tool to assess activity tracker data	J Am Med Inform Assoc				2022	https://doi.org/10.1093/jamia/ocac166	10.1093/jamia/ocac166			Cho S, Ensari I, Elhadad N, Weng C, Radin JM, Bent B, Desai P, Natarajan K.	Cho S		36173371	PMC9667174			0
229			ENRICHing medical imaging training sets enables more efficient machine learning	J Am Med Inform Assoc				2023	https://doi.org/10.1093/jamia/ocad055	10.1093/jamia/ocad055			Chinn E, Arora R, Arnaout R, Arnaout R.	Chinn E		37036945	PMC10198519			0
230			Extracting information from the text of electronic medical records to improve case detection: a systematic review	J Am Med Inform Assoc				2016	https://doi.org/10.1093/jamia/ocv180	10.1093/jamia/ocv180			Ford E, Carroll JA, Smith HE, Scott D, Cassell JA.	Ford E		26911811	PMC4997034			0
231			SF-36 health survey: tests of data quality, scaling assumptions, and reliability in a community sample of Chinese Americans	Med Care				2000	https://doi.org/10.1097/00005650-200005000-00010	10.1097/00005650-200005000-00010			Chang DF, Chun CA, Takeuchi DT, Shen H.	Chang DF		10800980				0
232			Collection and Reporting of Patient-reported Outcome Measures in Arthroplasty Registries: Multinational Survey and Recommendations	Clin Orthop Relat Res				2021	https://doi.org/10.1097/CORR.0000000000001852	10.1097/corr.0000000000001852			Bohm ER, Kirby S, Trepman E, Hallstrom BR, Rolfson O, Wilkinson JM, Sayers A, Overgaard S, Lyman S, Franklin PD, Dunn J, Denissen G, W-Dahl A, Ingelsrud LH, Navarro RA.	Bohm ER		34288899	PMC8445553			0
233			Systematic Review of Digital Phenotyping and Machine Learning in Psychosis Spectrum Illnesses	Harv Rev Psychiatry				2020	https://doi.org/10.1097/HRP.0000000000000268	10.1097/hrp.0000000000000268			Benoit J, Onyeaka H, Keshavan M, Torous J.	Benoit J		32796192				0
234			The current state of artificial intelligence in cardiac transplantation	Curr Opin Organ Transplant				2021	https://doi.org/10.1097/MOT.0000000000000875	10.1097/mot.0000000000000875			Goswami R.	Goswami R		33938466				0
235			A novel multi-branch architecture for state of the art robust detection of pathological phonocardiograms	Philos Trans A Math Phys Eng Sci				2021	https://doi.org/10.1098/rsta.2020.0264	10.1098/rsta.2020.0264			Duggento A, Conti A, Guerrisi M, Toschi N.	Duggento A		34689626				0
236			New methods for indexing multi-lattice diffraction data	Acta Crystallogr D Biol Crystallogr				2014	https://doi.org/10.1107/S1399004714017039	10.1107/s1399004714017039			Gildea RJ, Waterman DG, Parkhurst JM, Axford D, Sutton G, Stuart DI, Sauter NK, Evans G, Winter G.	Gildea RJ		25286849	PMC4188007			0
237			The slip-and-slide algorithm: a refinement protocol for detector geometry	J Synchrotron Radiat				2017	https://doi.org/10.1107/S1600577517013327	10.1107/s1600577517013327			Ginn HM, Stuart DI.	Ginn HM		29091058	PMC5665294			0
238			Evaluation of the data-collection strategy for room-temperature micro-crystallography studied by serial synchrotron rotation crystallography combined with the humid air and glue-coating method	Acta Crystallogr D Struct Biol				2021	https://doi.org/10.1107/S2059798321001686	10.1107/s2059798321001686			Hasegawa K, Baba S, Kawamura T, Yamamoto M, Kumasaka T.	Hasegawa K		33645534	PMC7919407			0
239			Quality of patient information in emergency department	Int J Health Care Qual Assur				2019	https://doi.org/10.1108/IJHCQA-09-2017-0177	10.1108/ijhcqa-09-2017-0177			Farzandipour M, Karami M, Arbabi M, Abbasi Moghadam S.	Farzandipour M		32421267				0
240	Conference Paper	Proceedings of the 2010 International Conference on Artificial Intelligence and Computational Intelligence - Volume 03	A Framework for Mining Functional Dependencies from Large Distributed Databases				109–113	2010	https://doi.org/10.1109/AICI.2010.262	10.1109/aici.2010.262	IEEE Computer Society	Mining functional dependencies, Data mining, Knowledge discovery, Functional dependencies	Feiyue Ye,Jixue Liu,Jin Qian,Xiaofeng Xue	Feiyue Ye						0
241	Conference Paper	2020 IEEE International Conference on Advanced Networks and Telecommunications Systems (ANTS)	Data Quality Improvements for Internet of Things Using Artificial Neural Networks				1–6	2020	https://doi.org/10.1109/ANTS50601.2020.9342762	10.1109/ants50601.2020.9342762	IEEE Press		Farid Naït-Abdesselam,Chafiq Titouna	Farid Naït-Abdesselam	New Delhi, India					0
242	Conference Paper	Proceedings of the 2015 IEEE International Conference on Big Data (Big Data)	Evaluation of data quality of multisite electronic health record data for secondary analysis				2612–2620	2015	https://doi.org/10.1109/BigData.2015.7364060	10.1109/bigdata.2015.7364060	IEEE Computer Society		Alicia L. Nobles,Ketki Vilankar,Hao Wu,Laura E. Barnes	Alicia L. Nobles						0
243	Conference Paper	Proceedings of the 2015 IEEE International Conference on Big Data (Big Data)	Data quality issues in big data				2654–2660	2015	https://doi.org/10.1109/BigData.2015.7364065	10.1109/bigdata.2015.7364065	IEEE Computer Society		Dhana Rao,Venkat N. Gudivada,Vijay V. Raghavan	Dhana Rao						0
244			Classification of real-world pathological phonocardiograms through multi-instance learning	Annu Int Conf IEEE Eng Med Biol Soc				2021	https://doi.org/10.1109/EMBC46164.2021.9630705	10.1109/embc46164.2021.9630705			Duggento A, Conti A, Guerrisi M, Toschi N.	Duggento A		34891404				0
245	Conference Paper	Proceedings of the Seventh Mexican International Conference on Computer Science	Cleaning Training-Datasets with Noise-Aware Algorithms				151–158	2006	https://doi.org/10.1109/ENC.2006.7	10.1109/enc.2006.7	IEEE Computer Society		H. Jair Escalante	H. Jair Escalante						0
246	Conference Paper	Proceedings of the 2012 45th Hawaii International Conference on System Sciences	Data Quality Requirements of Collaborative Business Processes				4316–4325	2012	https://doi.org/10.1109/HICSS.2012.8	10.1109/hicss.2012.8	IEEE Computer Society	consumer process, collaborative business process, business process management, social media, business networking, corporate data quality	Clarissa Falge,Boris Otto,Hubert Österle	Clarissa Falge						0
247	Conference Paper	Proceedings of the 2014 47th Hawaii International Conference on System Sciences	The Materiality of Contract in Relation to ICT: Lessons from a Biography of Contract Management Software				1535–1544	2014	https://doi.org/10.1109/HICSS.2014.197	10.1109/hicss.2014.197	IEEE Computer Society	contract, contract management, materiality, sociomateriality, knowledge management	Carolyn Paris	Carolyn Paris						0
248	Conference Paper	Proceedings of the 2014 47th Hawaii International Conference on System Sciences	Recognizing Patient Safety Importance through Instrument Validation on Physicians' Assessment of an EHR				2828–2837	2014	https://doi.org/10.1109/HICSS.2014.354	10.1109/hicss.2014.354	IEEE Computer Society	EHR, Patient Safety, Satisfaction, Validation	Cherie Noteboom,Kathryn Dempsey,Ann Fruhling	Cherie Noteboom						0
249	Conference Paper	Proceedings of the 2007 IEEE 23rd International Conference on Data Engineering Workshop	Representing Data Quality for Streaming and Static Data				3–10	2007	https://doi.org/10.1109/ICDEW.2007.4400967	10.1109/icdew.2007.4400967	IEEE Computer Society		Anja Klein,Hong-Hai Do,Gregor Hackenbroich,Marcel Karnstedt,Wolfgang Lehner	Anja Klein						0
250	Conference Paper	Proceedings of the 2010 International Conference on E-Business and E-Government	Study on Data Quality Evaluation of Coal and Gas Outburst				827–831	2010	https://doi.org/10.1109/ICEE.2010.215	10.1109/icee.2010.215	IEEE Computer Society	data warehousing, data quality, dimension, coal and gas outburst, assessment metadata	Dong Lihong,Hou Yunbing	Dong Lihong						0
251	Conference Paper	Proceedings of the 2009 Second International Conference on Machine Vision	Early Software Fault Prediction Using Real Time Defect Data				242–245	2010	https://doi.org/10.1109/ICMV.2009.54	10.1109/icmv.2009.54	IEEE Computer Society		Arashdeep Kaur,Parvinder S. Sandhu,Amanpreet Singh Bra	Arashdeep Kaur						0
252	Conference Paper	2018 IEEE International Conference on Robotics and Automation (ICRA)	Autonomous Feature Tracing and Adaptive Sampling in Real-World Underwater Environments				1–6	2018	https://doi.org/10.1109/ICRA.2018.8460627	10.1109/icra.2018.8460627	IEEE Press		Anwar Quraishi,Alexander Bahr,Felix Schill,Alcherio Martinoli	Anwar Quraishi	Brisbane, Australia					0
253	Conference Paper	2021 IEEE International Conference on Robotics and Automation (ICRA)	Efficient Configuration Exploration in Inverse Dynamics Acquisition of Robotic Manipulators				1934–1941	2021	https://doi.org/10.1109/ICRA48506.2021.9561587	10.1109/icra48506.2021.9561587	IEEE Press		Farshad Khadivar,Sthithparagya Gupta,Walid Amanhoud,Aude Billard	Farshad Khadivar	Xi'an, China					0
254	Conference Paper	Proceedings of the 2014 IEEE International Parallel &amp; Distributed Processing Symposium Workshops	Data Quality, Consistency, and Interpretation Management for Wind Farms by Using Neural Networks				430–438	2014	https://doi.org/10.1109/IPDPSW.2014.55	10.1109/ipdpsw.2014.55	IEEE Computer Society	Wind Farm Assessment, Power Curve, Data Mining, Quality Data Management, Neural Networks, Genetic Algorithms	Alain Fuser,Florent Fontaine,Jack Copper	Alain Fuser						0
255	Conference Paper	Proceedings of the 2015 IEEE International Conference on Information Reuse and Integration	Observing the Effect of the Choice of Classifier on Bioinformatics Data with Varying Levels of Data Quality and Class Balance				372–379	2015	https://doi.org/10.1109/IRI.2015.63	10.1109/iri.2015.63	IEEE Computer Society	Class noise, bioinformatics, class imbalance, random forest, data quality, filter-based subset evaluator	Alireza Fazelpour,Taghi M. Khoshgoftaar,David J. Dittman,Ahmad Abu Shanab	Alireza Fazelpour						0
256	Conference Paper	2019 IEEE 20th International Conference on Information Reuse and Integration for Data Science (IRI)	ADQuaTe: An Automated Data Quality Test Approach for Constraint Discovery and Fault Detection				61–68	2019	https://doi.org/10.1109/IRI.2019.00023	10.1109/iri.2019.00023	IEEE Press		Hajar Homayouni,Sudipto Ghosh,Indrakshi Ray	Hajar Homayouni	Los Angeles, CA, USA					0
257			Context-Aware Delivery of Ecological Momentary Assessment	IEEE J Biomed Health Inform				2020	https://doi.org/10.1109/JBHI.2019.2937116	10.1109/jbhi.2019.2937116			Aminikhanghahi S, Schmitter-Edgecombe M, Cook DJ.	Aminikhanghahi S		31443058	PMC8059357	NIHMS1582761		0
258			Inaccurate Labels in Weakly-Supervised Deep Learning: Automatic Identification and Correction and Their Impact on Classification Performance	IEEE J Biomed Health Inform				2020	https://doi.org/10.1109/JBHI.2020.2974425	10.1109/jbhi.2020.2974425			Hao D, Zhang L, Sumkin J, Mohamed A, Wu S.	Hao D		32078570	PMC7429345	NIHMS1583499		0
259			MedShift: Automated Identification of Shift Data for Medical Image Dataset Curation	IEEE J Biomed Health Inform				2023	https://doi.org/10.1109/JBHI.2023.3275104	10.1109/jbhi.2023.3275104			Guo X, Gichoya JW, Trivedi H, Purkayastha S, Banerjee I.	Guo X		37167055				0
260	Journal Article		Federated Learning at the Network Edge: When Not All Nodes Are Created Equal	Comm. Mag.	59	7	68–73	2021	https://doi.org/10.1109/MCOM.001.2001016	10.1109/mcom.001.2001016	IEEE Press		Francesco Malandrino,Carla Fabiana Chiasserini	Francesco Malandrino						0
261	Conference Paper	2020 IEEE International Symposium on Medical Measurements and Applications (MeMeA)	ADLs Monitoring by Accelerometer-Based Wearable Sensors: Effect of Measurement Device and Data Uncertainty on Classification Accuracy				1–6	2020	https://doi.org/10.1109/MeMeA49120.2020.9137265	10.1109/memea49120.2020.9137265	IEEE Press		Angelica Poli,Lorenzo Scalise,Susanna Spinsante,Annachiara Strazza	Angelica Poli	Bari, Italy					0
262	Journal Article		Deep-Learning-Based Mobile Group Intelligence Perception Mechanism Oriented to User Privacy and Data Security in the Internet of Things	Wireless Commun.	29	2	60–67	2022	https://doi.org/10.1109/MWC.007.2100444	10.1109/mwc.007.2100444	IEEE Press		Hexuan Hu,Lizhi Wang,Qiang Hu,Yongxi Bu,Ye Zhang	Hexuan Hu						0
263	Conference Paper	2018 Annual Reliability and Maintainability Symposium (RAMS)	Product Reliability and Databases: Lessons Learned				1–5	2018	https://doi.org/10.1109/RAM.2018.8463091	10.1109/ram.2018.8463091	IEEE Press		Derek Bantug,Paul Franklin,Ted Boone	Derek Bantug	Reno, NV, USA					0
264	Conference Paper	Proceedings of the 2011 30th International Conference of the Chilean Computer Science Society	Using Papers Citations for Selecting the Best Genomic Databases				33–42	2011	https://doi.org/10.1109/SCCC.2011.6	10.1109/sccc.2011.6	IEEE Computer Society	quality indicators, Database selection, database catalogs	Daniel Lichtnow,Ronnie Alves,Jose Palazzo Moreira de Oliveira,Ana Levin,Oscar Pastor,Ignacio Medina Castello,Joaquin Dopazo	Daniel Lichtnow						0
265	Journal Article		Modeling Completeness versus Consistency Tradeoffs in Information Decision Contexts	IEEE Trans. on Knowl. and Data Eng.	15	1	240–243	2003	https://doi.org/10.1109/TKDE.2003.1161595	10.1109/tkde.2003.1161595	IEEE Educational Activities Department	tradeoffs for data quality, data quality, Completeness, decision making., consistency	Donald P. Ballou,Harold L. Pazer	Donald P. Ballou						0
266	Conference Paper	2021 IEEE Wireless Communications and Networking Conference (WCNC)	DataLoc+: A Data Augmentation Technique for Machine Learning in Room-Level Indoor Localization				1–7	2021	https://doi.org/10.1109/WCNC49053.2021.9417246	10.1109/wcnc49053.2021.9417246	IEEE Press		Amr Hilal,Ismail Arai,Samy El-Tawab	Amr Hilal	Nanjing, China					0
267			Using Record Linkage to Improve Race Data Quality for American Indians and Alaska Natives in Two Pacific Northwest State Hospital Discharge Databases	Health Serv Res				2015	https://doi.org/10.1111/1475-6773.12331	10.1111/1475-6773.12331			Bigback KM, Hoopes M, Dankovchik J, Knaster E, Warren-Mears V, Joshi S, Weiser T.	Bigback KM		26133568	PMC4545338			0
268			Electronic healthcare records and data quality	Health Info Libr J				2019	https://doi.org/10.1111/hir.12249	10.1111/hir.12249			Charnock V.	Charnock V		30811882				0
269			Child Health Assessment at School Entry (CHASE) project: evaluation in 10 London primary schools	Child Care Health Dev				2005	https://doi.org/10.1111/j.1365-2214.2004.00461.x	10.1111/j.1365-2214.2004.00461.x			Edmunds S, Garratt A, Haines L, Blair M.	Edmunds S		15715693				0
270			Level of evidence and therapeutic evaluation: need for more thoughts	Fundam Clin Pharmacol				2004	https://doi.org/10.1111/j.1472-8206.2004.00240.x	10.1111/j.1472-8206.2004.00240.x			Bossard N, Boissel FH, Boissel JP.	Bossard N		15147289				0
271			Artificial intelligence in the diagnosis of pediatric allergic diseases	Pediatr Allergy Immunol				2021	https://doi.org/10.1111/pai.13419	10.1111/pai.13419			Ferrante G, Licari A, Fasola S, Marseglia GL, La Grutta S.	Ferrante G		33220121				0
272			Hippocampus segmentation in CT using deep learning: impact of MR versus CT-based training contours	J Med Imaging (Bellingham)				2020	https://doi.org/10.1117/1.JMI.7.6.064001	10.1117/1.jmi.7.6.064001			Hänsch A, Hendrik Moltz J, Geisler B, Engel C, Klein J, Genghi A, Schreier J, Morgas T, Haas B.	Hänsch A		33195733	PMC7656855			0
273			Machine-learning of long-range sound propagation through simulated atmospheric turbulence	J Acoust Soc Am				2021	https://doi.org/10.1121/10.0005280	10.1121/10.0005280			Hart CR, Wilson DK, Pettit CL, Nykaza ET.	Hart CR		34241466				0
274			Is the quality of data in an electronic medical record sufficient for assessing the quality of primary care?	J Am Med Inform Assoc				2014	https://doi.org/10.1136/amiajnl-2012-001479	10.1136/amiajnl-2012-001479			Barkhuysen P, de Grauw W, Akkermans R, Donkers J, Schers H, Biermans M.	Barkhuysen P		24145818	PMC4078269			0
275			Osteoarthritis endotype discovery via clustering of biochemical marker data	Ann Rheum Dis				2022	https://doi.org/10.1136/annrheumdis-2021-221763	10.1136/annrheumdis-2021-221763			Angelini F, Widera P, Mobasheri A, Blair J, Struglics A, Uebelhoer M, Henrotin Y, Marijnissen AC, Kloppenburg M, Blanco FJ, Haugen IK, Berenbaum F, Ladel C, Larkin J, Bay-Jensen AC, Bacardit J.	Angelini F		35246457				0
276			What evidence is there for a delay in diagnostic coding of RA in UK general practice records? An observational study of free text	BMJ Open				2016	https://doi.org/10.1136/bmjopen-2015-010393	10.1136/bmjopen-2015-010393			Ford E, Carroll J, Smith H, Davies K, Koeling R, Petersen I, Rait G, Cassell J.	Ford E		27354069	PMC4932264			0
277			Improving the quality of routine maternal and newborn data captured in primary health facilities in Gombe State, Northeastern Nigeria: a before-and-after study	BMJ Open				2020	https://doi.org/10.1136/bmjopen-2020-038174	10.1136/bmjopen-2020-038174			Bhattacharya AA, Allen E, Umar N, Audu A, Felix H, Schellenberg J, Marchant T.	Bhattacharya AA		33268402	PMC7713194			0
278			Evaluation of freely available data profiling tools for health data research application: a functional evaluation review	BMJ Open				2022	https://doi.org/10.1136/bmjopen-2021-054186	10.1136/bmjopen-2021-054186			Gordon B, Fennessy C, Varma S, Barrett J, McCondochie E, Heritage T, Duroe O, Jeffery R, Rajamani V, Earlam K, Banda V, Sebire N.	Gordon B		35534084	PMC9086620			0
279			Methodological considerations in MVC epidemiological research	Inj Prev				2021	https://doi.org/10.1136/injuryprev-2020-043987	10.1136/injuryprev-2020-043987			Fridman L, Rothman L, Howard AW, Hagel BE, Macarthur C.	Fridman L		33199349	PMC8005794			0
280			Daring discourse: artificial intelligence in pain medicine, opportunities and challenges	Reg Anesth Pain Med				2023	https://doi.org/10.1136/rapm-2023-104526	10.1136/rapm-2023-104526			Adams MCB, Nelson AM, Narouze S.	Adams MCB		37169486				0
281	Conference Paper	Proceedings of the 2004 international workshop on Information quality in information systems	Data quality assessment from the user's perspective				68–73	2004	https://doi.org/10.1145/1012453.1012465	10.1145/1012453.1012465	Association for Computing Machinery	quality assessment, data quality, user requirements	Cinzia Cappiello,Chiara Francalanci,Barbara Pernici	Cinzia Cappiello	Paris, France					0
282	Journal Article		Utility-driven assessment of data quality	SIGMIS Database	38	2	75–93	2007	https://doi.org/10.1145/1240616.1240623	10.1145/1240616.1240623	Association for Computing Machinery	decision making, metadata, data quality, information value, utility, information products, database, data management	Adir Even,G. Shankaranarayanan	Adir Even						0
283	Journal Article		A Procedure to Develop Metrics for Currency and its Application in CRM	J. Data and Information Quality	1	1	Article 5	2009	https://doi.org/10.1145/1515693.1515697	10.1145/1515693.1515697	Association for Computing Machinery	information quality, metrics, Data quality	B. Heinrich,M. Klier,M. Kaiser	B. Heinrich						0
284	Journal Article		Methodologies for data quality assessment and improvement	ACM Comput. Surv.	41	3	Article 16	2009	https://doi.org/10.1145/1541880.1541883	10.1145/1541880.1541883	Association for Computing Machinery	data quality improvement, data quality assessment, quality dimension, information system, data quality measurement, methodology, Data quality	Carlo Batini,Cinzia Cappiello,Chiara Francalanci,Andrea Maurino	Carlo Batini						0
285	Conference Paper	Proceedings of the 2010 ACM Symposium on Applied Computing	Dealing with application requirements and energy consumption in wireless sensor networks: a novelty detection approach for quality of query services				786–790	2010	https://doi.org/10.1145/1774088.1774249	10.1145/1774088.1774249	Association for Computing Machinery	quality of query services, energy consumption, novelty detection, query processing, wireless sensor networks	Angelo Brayner,André L. V. Coelho,Karina Marinho de Souza	Angelo Brayner	Sierre, Switzerland					0
286	Conference Paper	Proceedings of the ACM SIGKDD Workshop on Human Computation	Improving music emotion labeling using human computation				45–48	2010	https://doi.org/10.1145/1837885.1837899	10.1145/1837885.1837899	Association for Computing Machinery	mood labels, emotion, human computation, arousal, music, valence, moodswings, mood prediction	Brandon G. Morton,Jacquelin A. Speck,Erik M. Schmidt,Youngmoo. E. Kim	Brandon G. Morton	Washington DC					0
287	Conference Paper	Proceedings of the 19th ACM international conference on Information and knowledge management	Set cover algorithms for very large datasets				479–488	2010	https://doi.org/10.1145/1871437.1871501	10.1145/1871437.1871501	Association for Computing Machinery	set cover, greedy heuristic, disk friendly	Graham Cormode,Howard Karloff,Anthony Wirth	Graham Cormode	Toronto, ON, Canada					0
288	Journal Article		Multi-feature matching of fresco fragments	ACM Trans. Graph.	29	6	Article 185	2010	https://doi.org/10.1145/1882261.1866207	10.1145/1882261.1866207	Association for Computing Machinery		Corey Toler-Franklin,Benedict Brown,Tim Weyrich,Thomas Funkhouser,Szymon Rusinkiewicz	Corey Toler-Franklin						0
289	Journal Article		Quality metrics for conceptual models for data warehouse focusing on dimension hierarchies	SIGSOFT Softw. Eng. Notes	36	4	1–5	2011	https://doi.org/10.1145/1988997.1989015	10.1145/1988997.1989015	Association for Computing Machinery	data warehouse, multidimensional conceptual models, software metrics, dimension hierarchies	Anjana Gosain,Sushama Nagpal,Sangeeta Sabharwal	Anjana Gosain						0
290	Journal Article		Combining Bayesian Text Classification and Shrinkage to Automate Healthcare Coding: A Data Quality Analysis	J. Data and Information Quality	2	3	Article 13	2011	https://doi.org/10.1145/2063504.2063506	10.1145/2063504.2063506	Association for Computing Machinery	automated coding, shrinkage, ICD9-CM, data quality, text classification	Eitel J. M. Lauría,Alan D. March	Eitel J. M. Lauría						0
291	Conference Paper	Proceedings of the 14th International Conference on Information Integration and Web-based Applications &amp; Services	A concept of web-based energy data quality assurance and control system				267–271	2012	https://doi.org/10.1145/2428736.2428779	10.1145/2428736.2428779	Association for Computing Machinery	forecasting, SCADA, energy, data quality assurance and control, monitoring system, data management system, data mining	Anton Tyukov,Adriaan Brebels,Maxim Shcherbakov,Valeriy Kamaev	Anton Tyukov	Bali, Indonesia					0
292	Conference Paper	Proceedings of the 7th International Workshop on Ranking in Databases	Wearable queries: adapting common retrieval needs to data and users				Article 7	2013	https://doi.org/10.1145/2524828.2524835	10.1145/2524828.2524835	Association for Computing Machinery		Barbara Catania,Giovanna Guerrini,Alberto Belussi,Federica Mandreoli,Riccardo Martoglia,Wilma Penzo	Barbara Catania	Riva del Garda, Italy					0
293	Conference Paper	Proceedings of the 24th International Conference on World Wide Web	On the Role of Data Quality in Improving Web Information Value				1433	2015	https://doi.org/10.1145/2740908.2778845	10.1145/2740908.2778845	Association for Computing Machinery	data quality, data quality assessment, web quality	Cinzia Cappiello	Cinzia Cappiello	Florence, Italy					0
294	Conference Paper	Proceedings of the 2015 IEEE/ACM International Conference on Advances in Social Networks Analysis and Mining 2015	Using Arabic Microblogs Features in Determining Credibility				1212–1219	2015	https://doi.org/10.1145/2808797.2808819	10.1145/2808797.2808819	Association for Computing Machinery	twitter, social networks, credibility, microblogs, trust, arabic	Amal Abdullah AlMansour,Costas S. Iliopoulos	Amal Abdullah AlMansour	Paris, France					0
295	Journal Article		EXPERIENCE: Glitches in Databases, How to Ensure Data Quality by Outlier Detection Techniques	J. Data and Information Quality	7	3	Article 14	2016	https://doi.org/10.1145/2950109	10.1145/2950109	Association for Computing Machinery	outlier identification, data preparation for econometrics of public policy evaluation, databases, Data quality process	Ciro D&apos;Urso	Ciro D&apos;Urso						0
296	Conference Paper	Proceedings of the 2016 ACM SIGSAC Conference on Computer and Communications Security	Leave Your Phone at the Door: Side Channels that Reveal Factory Floor Secrets				883–894	2016	https://doi.org/10.1145/2976749.2978323	10.1145/2976749.2978323	Association for Computing Machinery	cyber-physical systems, side channels, data security for manufacturing	Avesta Hojjati,Anku Adhikari,Katarina Struckmann,Edward Chou,Thi Ngoc Tho Nguyen,Kushagra Madan,Marianne S. Winslett,Carl A. Gunter,William P. King	Avesta Hojjati	Vienna, Austria					0
297	Journal Article		From Content to Context: The Evolution and Growth of Data Quality Research	J. Data and Information Quality	8	2	Article 9	2017	https://doi.org/10.1145/2996198	10.1145/2996198	Association for Computing Machinery	information quality, Data quality, text mining	G. Shankaranarayanan,Roger Blake	G. Shankaranarayanan						0
298	Conference Paper	Proceedings of the 2017 IEEE/ACM International Conference on Advances in Social Networks Analysis and Mining 2017	Context Similarity for Retrieval-Based Imputation				1017–1024	2017	https://doi.org/10.1145/3110025.3110161	10.1145/3110025.3110161	Association for Computing Machinery		Ahmad Ahmadov,Maik Thiele,Wolfgang Lehner,Robert Wrembel	Ahmad Ahmadov	Sydney, Australia					0
299	Conference Paper	Proceedings of the 2017 ACM International Joint Conference on Pervasive and Ubiquitous Computing and Proceedings of the 2017 ACM International Symposium on Wearable Computers	Towards altruistic data quality assessment for mobile sensing				464–469	2017	https://doi.org/10.1145/3123024.3124439	10.1145/3123024.3124439	Association for Computing Machinery	dimensions, library of domain knowledge, metrics, mobile instrumentation, sensors, data quality	Eija Ferreira,Denzil Ferreira	Eija Ferreira	Maui, Hawaii					0
300	Journal Article		Validating Data Quality Actions in Scoring Processes	J. Data and Information Quality	9	2	Article 11	2018	https://doi.org/10.1145/3141248	10.1145/3141248	Association for Computing Machinery	decision support, decision processes, assessment, Data quality	C. Cappiello,C. Cerletti,C. Fratto,B. Pernici	C. Cappiello						0
301	Journal Article		Requirements for Data Quality Metrics	J. Data and Information Quality	9	2	Article 12	2018	https://doi.org/10.1145/3148238	10.1145/3148238	Association for Computing Machinery	requirements for metrics, data quality metrics, Data quality, data quality assessment	Bernd Heinrich,Diana Hristova,Mathias Klier,Alexander Schiller,Michael Szubartowicz	Bernd Heinrich						0
302	Conference Paper	Proceedings of the Workshop Program of the 19th International Conference on Distributed Computing and Networking	Imbalanced big data classification: a distributed implementation of SMOTE				Article 14	2018	https://doi.org/10.1145/3170521.3170535	10.1145/3170521.3170535	Association for Computing Machinery	map reduce, SMOTE, nearest neighbors, spark, imbalanced classification, locality sensitivity hashing	Avnish Kumar Rastogi,Nitin Narang,Zamir Ahmad Siddiqui	Avnish Kumar Rastogi	Varanasi, India					0
303	Journal Article		Visualizing Ubiquitously Sensed Measures of Motor Ability in Multiple Sclerosis: Reflections on Communicating Machine Learning in Practice	ACM Trans. Interact. Intell. Syst.	8	2	Article 12	2018	https://doi.org/10.1145/3181670	10.1145/3181670	Association for Computing Machinery	visualization, health, Human-centred machine learning, in-the-wild study	Cecily Morrison,Kit Huckvale,Bob Corish,Richard Banks,Martin Grayson,Jonas Dorn,Abigail Sellen,Sân Lindley	Cecily Morrison						0
304	Conference Paper	Proceedings of the 2018 ACM International Joint Conference and 2018 International Symposium on Pervasive and Ubiquitous Computing and Wearable Computers	Experience Sampling as Information Transmission: Perspective and Implications				606–611	2018	https://doi.org/10.1145/3267305.3267543	10.1145/3267305.3267543	Association for Computing Machinery	Machine Learning, Data Collection, Sensing, Mobile Device, Framework, Experience Sampling	Daniel Buschek,Sarah Völkel,Clemens Stachl,Lukas Mecke,Sarah Prange,Ken Pfeuffer	Daniel Buschek	Singapore, Singapore					0
305	Journal Article		Ease on Down the Code: Complex Collaborative Qualitative Coding Simplified with 'Code Wizard'	Proc. ACM Hum.-Comput. Interact.	2	CSCW	Article 132	2018	https://doi.org/10.1145/3274401	10.1145/3274401	Association for Computing Machinery	qualitative coding software application, qualitative coding, qualitative code disagreements, collaborative coding	Abbas Ganji,Mania Orand,David W. McDonald	Abbas Ganji						0
306	Journal Article		Passerby Crowdsourcing: Workers' Behavior and Data Quality Management	Proc. ACM Interact. Mob. Wearable Ubiquitous Technol.	2	4	Article 169	2018	https://doi.org/10.1145/3287047	10.1145/3287047	Association for Computing Machinery	Crowdsourcing, Long-term practical use, Worker recruitment	Eiichi Iwamoto,Masaki Matsubara,Chihiro Ota,Satoshi Nakamura,Tsutomu Terada,Hiroyuki Kitagawa,Atsuyuki Morishima	Eiichi Iwamoto						0
307	Conference Paper	Proceedings of the 2019 CHI Conference on Human Factors in Computing Systems	Understanding and Mitigating Worker Biases in the Crowdsourced Collection of Subjective Judgments				Paper 407	2019	https://doi.org/10.1145/3290605.3300637	10.1145/3290605.3300637	Association for Computing Machinery	crowdsourcing, workers, bias, microtasks	Christoph Hube,Besnik Fetahu,Ujwal Gadiraju	Christoph Hube	Glasgow, Scotland Uk					0
308	Conference Paper	Proceedings of the Australasian Computer Science Week Multiconference	An Interactive Visualization Tool for Sensor-based Physical Activity Data Analysis				Article 30	2019	https://doi.org/10.1145/3290688.3290734	10.1145/3290688.3290734	Association for Computing Machinery	User-centred Evaluation, Interactive Visualization Tool, Parallel Coordinates, Physical Activity Data	Chuxuan Tong,Jinglan Zhang,Alok Chowdhury,Stewart G. Trost	Chuxuan Tong	Sydney, NSW, Australia					0
309	Conference Paper	Proceedings of the 15th International Symposium on Open Collaboration	What we talk about when we talk about wikidata quality: a literature survey				Article 17	2019	https://doi.org/10.1145/3306446.3340822	10.1145/3306446.3340822	Association for Computing Machinery	literature survey, data quality, Wikidata	Alessandro Piscopo,Elena Simperl	Alessandro Piscopo	Skövde, Sweden					0
310	Conference Paper	Proceedings of the 20th Annual International Conference on Digital Government Research	A Non-prescriptive Environment to Scaffold High Quality and Privacy-aware Production of Open Data with AI				25–34	2019	https://doi.org/10.1145/3325112.3325230	10.1145/3325112.3325230	Association for Computing Machinery	Open Data, Open Government, Open Data Authoring	Giuseppe Ferretti,Delfina Malandrino,Maria Angela Pellegrino,Donato Pirozzi,Gianluigi Renzi,Vittorio Scarano	Giuseppe Ferretti	Dubai, United Arab Emirates					0
311	Conference Paper	Proceedings of the 2nd Joint International Workshop on Graph Data Management Experiences &amp; Systems (GRADES) and Network Data Analytics (NDA)	A Linked Data Quality Assessment Framework for Network Data				Article 4	2019	https://doi.org/10.1145/3327964.3328493	10.1145/3327964.3328493	Association for Computing Machinery	Network, CAIDA, Data quality	Alex To,Rouzbeh Meymandpour,Joseph G. Davis,Guillaume Jourjon,Jonathan Chan	Alex To	Amsterdam, Netherlands					0
312	Conference Paper	Proceedings of the 3rd International Conference on Computer Science and Application Engineering	BP Neural Network based on Dropout Applied to the EDXRF Quantitative Analysis of Heavy Metal Elements				Article 11	2019	https://doi.org/10.1145/3331453.3361640	10.1145/3331453.3361640	Association for Computing Machinery	BP, dropout, EDXRF, quantitative analyze	Fei Li,Qian Hu,Xiaoqiang Xu,Liangquan Ge,Xu Tang,Zhuohui Chen	Fei Li	Sanya, China					0
313	Conference Paper	Proceedings of the 3rd ACM SIGSOFT International Workshop on Machine Learning Techniques for Software Quality Evaluation	Risk-based data validation in machine learning-based software systems				13–18	2019	https://doi.org/10.1145/3340482.3342743	10.1145/3340482.3342743	Association for Computing Machinery	Data Validation, Machine Learning, Risk-based Testing	Harald Foidl,Michael Felderer	Harald Foidl	Tallinn, Estonia					0
314	Conference Paper	Proceedings of the AAAI/ACM Conference on AI, Ethics, and Society	Biased Priorities, Biased Outcomes: Three Recommendations for Ethics-oriented Data Annotation Practices				71	2020	https://doi.org/10.1145/3375627.3375809	10.1145/3375627.3375809	Association for Computing Machinery	bias, transparency, data, priority, profit, ethics, annotation, classification, power	Gunay Kazimzade,Milagros Miceli	Gunay Kazimzade	New York, NY, USA					0
315	Conference Paper	Proceedings of the 2020 International Conference on Multimodal Interaction	Modeling Socio-Emotional and Cognitive Processes from Multimodal Data in the Wild				883–885	2020	https://doi.org/10.1145/3382507.3420053	10.1145/3382507.3420053	Association for Computing Machinery	field studies, human-robot-interaction (hri), engagement, attention, multimodal modeling, emotion recognition	Dennis Küster,Felix Putze,Patrícia Alves-Oliveira,Maike Paetzel,Tanja Schultz	Dennis Küster	Virtual Event, Netherlands					0
316			Using Curriculum Learning in Pattern Recognition of 3-dimensional Cryo-electron Microscopy Density Maps	ACM BCB				2020	https://doi.org/10.1145/3388440.3414710	10.1145/3388440.3414710			Deng Y, Mu Y, Sazzed S, Sun J, He J.	Deng Y		35838357	PMC9279008	NIHMS1724514		0
317	Conference Paper	Proceedings of the 26th ACM SIGKDD International Conference on Knowledge Discovery &amp; Data Mining	Overview and Importance of Data Quality for Machine Learning Tasks				3561–3562	2020	https://doi.org/10.1145/3394486.3406477	10.1145/3394486.3406477	Association for Computing Machinery	quality metrics, data quality, machine learning	Abhinav Jain,Hima Patel,Lokesh Nagalapatti,Nitin Gupta,Sameep Mehta,Shanmukha Guttula,Shashank Mujumdar,Shazia Afzal,Ruhi Sharma Mittal,Vitobha Munigala	Abhinav Jain	Virtual Event, CA, USA					0
318	Conference Paper	Proceedings of the 10th Euro-American Conference on Telematics and Information Systems	A terrain classifier to improve the inclusion of objects in the collaborative mapping tool OpenStreetMap				Article 33	2021	https://doi.org/10.1145/3401895.3402062	10.1145/3401895.3402062	Association for Computing Machinery	geoprocessing, data quality, computational systems, quality dimensions, geographic information systems	Gabriel Medeiros,Rodrigo Silveira,Maristela Holanda	Gabriel Medeiros	Aveiro, Portugal					0
319	Conference Paper	Proceedings of the 2021 CHI Conference on Human Factors in Computing Systems	ASL Sea Battle: Gamifying Sign Language Data Collection				Article 271	2021	https://doi.org/10.1145/3411764.3445416	10.1145/3411764.3445416	Association for Computing Machinery	ASL, game, data, sign language, machine learning, crowdsourcing	Danielle Bragg,Naomi Caselli,John W. Gallagher,Miriam Goldberg,Courtney J. Oka,William Thies	Danielle Bragg	Yokohama, Japan					0
320	Conference Paper	Proceedings of the 2nd International Conference on Artificial Intelligence and Advanced Manufacture	Research on Bank Marketing Behavior Based on Machine Learning				150–154	2020	https://doi.org/10.1145/3421766.3421800	10.1145/3421766.3421800	Association for Computing Machinery	Classification algorithm, Bank Direct Sales Project, Customer segmentation, C5.0 algorithm	Deli Wang	Deli Wang	Manchester, United Kingdom					0
321	Journal Article		Intelligent Data Collaboration in Heterogeneous-device IoT Platforms	ACM Trans. Sen. Netw.	17	3	Article 22	2021	https://doi.org/10.1145/3427912	10.1145/3427912	Association for Computing Machinery	Data collaboration, edge computing, Internet of Things (IoT)	Danfeng Sun,Jia Wu,Jian Yang,Huifeng Wu	Danfeng Sun						0
322	Conference Paper	CSBio '20: Proceedings of the Eleventh International Conference on Computational Systems-Biology and Bioinformatics	COVID19 Chest X-Ray Classification with Simple Convolutional Neural Network				97–100	2020	https://doi.org/10.1145/3429210.3429216	10.1145/3429210.3429216	Association for Computing Machinery	Keras, Chest X-Ray, Convolutional Neural Network, COVID-19, Overfitting, Tensorflow	Chenqi Li,Maggie Wang,Grace Wu,Khadija Rana,Nipon Charoenkitkarn,Jonathan Chan	Chenqi Li	Bangkok, Thailand					0
323	Journal Article		Using Machine Learning for Dependable Outlier Detection in Environmental Monitoring Systems	ACM Trans. Cyber-Phys. Syst.	5	3	Article 29	2021	https://doi.org/10.1145/3445812	10.1145/3445812	Association for Computing Machinery	data quality, machine learning, aquatic monitoring, Dependability, neural networks, outlier detection	Gonçalo Jesus,António Casimiro,Anabela Oliveira	Gonçalo Jesus						0
324	Conference Paper	ACM Symposium on Eye Tracking Research and Applications	Gaze Interactive and Attention Aware Low Vision Aids as Future Smart Glasses				Article 21	2021	https://doi.org/10.1145/3450341.3460769	10.1145/3450341.3460769	Association for Computing Machinery	virtual reality, eye tracking, vision aids, mixed reality, vision loss	Fiona Bríd Mulvey,Marek Mikitovic,Mateusz Sadowski,Baosheng Hou,Nils David Rasamoel,John Paulin Paulin Hansen,Per Bækgaard	Fiona Bríd Mulvey	Virtual Event, Germany					0
325	Conference Paper	International Conference on Data Science, E-learning and Information Systems 2021	Fake News Detection Using Machine Learning Methods				185–192	2021	https://doi.org/10.1145/3460620.3460753	10.1145/3460620.3460753	Association for Computing Machinery	Machine Learning, Fake news, SVM, Naïve Bayes, performance	Arun Nagaraja,Soumya K N,Anubhav Sinha,JAIN VINAY RAJENDRA KUMAR,Prajwal Nayak	Arun Nagaraja	Ma'an, Jordan					0
326	Conference Paper	Proceedings of the XVII Brazilian Symposium on Information Systems	Improving researcher’s area of expertise identification using TF-IDF Characters N-grams				Article 48	2021	https://doi.org/10.1145/3466933.3466984	10.1145/3466933.3466984	Association for Computing Machinery	Information extraction, Text Mining, Feature representation	Felipe Penhorate Carvalho da Fonseca,Luciano Antonio Digiampietri	Felipe Penhorate Carvalho da Fonseca	Uberlândia, Brazil					0
327	Journal Article		Threat Intelligence Quality Dimensions for Research and Practice	Digital Threats	3	4	Article 44	2022	https://doi.org/10.1145/3484202	10.1145/3484202	Association for Computing Machinery	delphi study, systematic literature review, data quality, intelligence quality, Threat intelligence, information quality	Adam Zibak,Clemens Sauerwein,Andrew C. Simpson	Adam Zibak						0
328	Conference Paper	The 23rd International Conference on Information Integration and Web Intelligence	Examining Effect of Label Redundancy for Machine Learning using Crowdsourcing				87–94	2022	https://doi.org/10.1145/3487664.3487677	10.1145/3487664.3487677	Association for Computing Machinery	Multiple labeling, Supervised labeling, Crowdsourcing	Ayame Shimizu,Kei Wakabayashi	Ayame Shimizu	Linz, Austria					1
329	Conference Paper	Proceedings of the 31st ACM International Conference on Information &amp; Knowledge Management	Workshop on Human-in-the-loop Data Curation				5161–5162	2022	https://doi.org/10.1145/3511808.3557498	10.1145/3511808.3557498	Association for Computing Machinery		Gianluca Demartini,Jie Yang,Shazia Sadiq	Gianluca Demartini	Atlanta, GA, USA					0
330	Journal Article		Editorial: Special Issue on Deep Learning for Data Quality	J. Data and Information Quality	14	3	Article 14	2022	https://doi.org/10.1145/3513135	10.1145/3513135	Association for Computing Machinery	Deep learning, schema matching, data labeling	Donatello Santoro,Saravanan Thirumuruganathan,Paolo Papotti	Donatello Santoro						0
331	Conference Paper	Proceedings of the 2022 International Conference on Management of Data	Responsible Data Integration: Next-generation Challenges				2458–2464	2022	https://doi.org/10.1145/3514221.3522567	10.1145/3514221.3522567	Association for Computing Machinery	data equity, distribution tailoring, responsible ai, data collection, data integration, fair ML	Fatemeh Nargesian,Abolfazl Asudeh,H. V. Jagadish	Fatemeh Nargesian	Philadelphia, PA, USA					0
332	Conference Paper	Proceedings of the 1st International Conference on AI Engineering: Software Engineering for AI	Data smells: categories, causes and consequences, and detection of suspicious data in AI-based systems				229–239	2022	https://doi.org/10.1145/3522664.3528590	10.1145/3522664.3528590	Association for Computing Machinery		Harald Foidl,Michael Felderer,Rudolf Ramler	Harald Foidl	Pittsburgh, Pennsylvania					0
333	Conference Paper	Proceedings of the 1st International Conference on AI Engineering: Software Engineering for AI	Data smells in public datasets				205–216	2022	https://doi.org/10.1145/3522664.3528621	10.1145/3522664.3528621	Association for Computing Machinery		Arumoy Shome,Luís Cruz,Arie van Deursen	Arumoy Shome	Pittsburgh, Pennsylvania					0
334	Conference Paper	Proceedings of the Third ACM International Conference on AI in Finance	Machine Learning for Earnings Prediction: A Nonlinear Tensor Approach for Data Integration and Completion				282–290	2022	https://doi.org/10.1145/3533271.3561677	10.1145/3533271.3561677	Association for Computing Machinery	Nonlinear Tensor Factorization, Sparse Tensor Completion, Firm Earnings Forecast, FinTech, Convolutional Neural Network	Ajim Uddin,Xinyuan Tao,Chia-Ching Chou,Dantong Yu	Ajim Uddin	New York, NY, USA					0
335	Conference Paper	Proceedings of the Sixteenth ACM International Conference on Web Search and Data Mining	Next-generation Challenges of Responsible Data Integration				1256–1259	2023	https://doi.org/10.1145/3539597.3572727	10.1145/3539597.3572727	Association for Computing Machinery	data collection, fair ML, data equity, responsible AI, data integration, distribution tailoring	Fatemeh Nargesian,Abolfazl Asudeh,H. V. Jagadish	Fatemeh Nargesian	Singapore, Singapore					0
336	Conference Paper	Proceedings of the 2nd International Workshop on Software Engineering and AI for Data Quality in Cyber-Physical Systems/Internet of Things	Data quality issues in online reinforcement learning for self-adaptive systems (keynote)				1	2022	https://doi.org/10.1145/3549037.3570194	10.1145/3549037.3570194	Association for Computing Machinery	Machine learning, adaptive system	Andreas Metzger	Andreas Metzger	Singapore, Singapore					0
337	Conference Paper	Proceedings of the 15th International Conference on Theory and Practice of Electronic Governance	ADACOP: A Big Data Platform for Open Government Data				369–375	2022	https://doi.org/10.1145/3560107.3560310	10.1145/3560107.3560310	Association for Computing Machinery	big data, public procurement, open government data, data analytics	Andrés Moreno,José Molano-Pulido,Juan E. Gomez-Morantes,Rafael A. Gonzalez	Andrés Moreno	Guimarães, Portugal					0
338	Conference Paper	Proceedings of the 20th ACM Conference on Embedded Networked Sensor Systems	Transforming IoT Data Preprocessing: A Holistic, Normalized and Distributed Approach				1083–1088	2023	https://doi.org/10.1145/3560905.3567762	10.1145/3560905.3567762	Association for Computing Machinery	data cleaning, data preprocessing, data quality, edge-cloud collaborative systems, IoT	Amal Tawakuli,Daniel Kaiser,Thomas Engel	Amal Tawakuli	Boston, Massachusetts					0
339	Conference Paper	Proceedings of the 9th ACM International Conference on Systems for Energy-Efficient Buildings, Cities, and Transportation	Trimming outliers using trees: winning solution of the large-scale energy anomaly detection (LEAD) competition				456–461	2022	https://doi.org/10.1145/3563357.3566147	10.1145/3563357.3566147	Association for Computing Machinery	supervised learning, anomaly detection, building energy, smart meter, classification	Chun Fu,Pandarasamy Arjunan,Clayton Miller	Chun Fu	Boston, Massachusetts					0
340	Conference Paper	Proceedings of the 11th International Symposium on Information and Communication Technology	Empirical Analysis of Filter Feature Selection Criteria on Financial Datasets				413–419	2022	https://doi.org/10.1145/3568562.3568604	10.1145/3568562.3568604	Association for Computing Machinery	financial datasets, feature selection criteria, feature scoring	Bui Quoc Trung,Tran Van Tri,Bui Thi-Mai-Anh	Bui Quoc Trung	Hanoi, Vietnam					0
341	Conference Paper	Proceedings of the 6th Joint International Conference on Data Science &amp; Management of Data (10th ACM IKDD CODS and 28th COMAD)	Relation Classification Model Performance as a Function of Dataset Label Noise				139	2023	https://doi.org/10.1145/3570991.3571055	10.1145/3570991.3571055	Association for Computing Machinery		Akshay Parekh,Ashish Anand,Amit Awekar	Akshay Parekh	Mumbai, India					0
342	Conference Paper	Proceedings of the 2022 International Conference on Information and Communication Technologies and Development	Digital Platform Use for Refugee Crisis Response				Article 9	2023	https://doi.org/10.1145/3572334.3572376	10.1145/3572334.3572376	Association for Computing Machinery	ICTD, Humanitarian Informatics, Platforms, Refugees	Carleen Maitland,Marisol Wong-Villacres,Roberto Pereira,Elba Del Carmen Valderrama Bahamóndez,Leticia Peres,Rehema Baguma	Carleen Maitland	Seattle, WA, USA					0
343	Conference Paper	Proceedings of the 29th ACM SIGKDD Conference on Knowledge Discovery and Data Mining	Auto-Validate by-History: Auto-Program Data Quality Constraints to Validate Recurring Data Pipelines				4991–5003	2023	https://doi.org/10.1145/3580305.3599776	10.1145/3580305.3599776	Association for Computing Machinery	statistical constraints, data validation, data histories, dataops, data pipelines, mlops, data quality, data drift	Dezhan Tu,Yeye He,Weiwei Cui,Song Ge,Haidong Zhang,Shi Han,Dongmei Zhang,Surajit Chaudhuri	Dezhan Tu	Long Beach, CA, USA					0
344	Conference Paper	Proceedings of the 2023 7th International Conference on Machine Learning and Soft Computing	Machine Learning on Spectral Data from Miniature Devices for Food Quality Analysis - A Case Study				89–95	2023	https://doi.org/10.1145/3583788.3583801	10.1145/3583788.3583801	Association for Computing Machinery	Spectral data, Food quality, Miniature spectrometer, Pre-processing	Fayas Asharindavida,Omar Nibouche,James Uhomoibhi,Jun Liu,Hui Wang	Fayas Asharindavida	Chongqing, China					0
345	Journal Article		GoodCore: Data-effective and Data-efficient Machine Learning through Coreset Selection over Incomplete Data	Proc. ACM Manag. Data	1	2	Article 157	2023	https://doi.org/10.1145/3589302	10.1145/3589302	Association for Computing Machinery	coreset selection, data cleaning, machine learning, data-centric ai	Chengliang Chai,Jiabin Liu,Nan Tang,Ju Fan,Dongjing Miao,Jiayi Wang,Yuyu Luo,Guoliang Li	Chengliang Chai						0
346	Conference Paper	Proceedings of the 2023 8th International Conference on Intelligent Information Technology	An Energy Activity Dataset for Smart Homes: A flexible OCR-based energy data acquisition approach using subsample convolutional neural networks				161–171	2023	https://doi.org/10.1145/3591569.3591599	10.1145/3591569.3591599	Association for Computing Machinery	Longest Common Subsequence, Smart Home, Load Monitoring, Demand-side Management, Dataset, Convolutional Neural Network, Optical Character Recognition	Chen Li,Meilan Chen	Chen Li	Da Nang, Vietnam					0
347	Journal Article		Incentive Mechanism Design for Responsible Data Governance: A Large-scale Field Experiment	J. Data and Information Quality	15	2	Article 16	2023	https://doi.org/10.1145/3592617	10.1145/3592617	Association for Computing Machinery	incentive mechanism design, experimental, Data quality assessment, responsible AI, quantitative research	Christina Timko,Malte Niederstadt,Naman Goel,Boi Faltings	Christina Timko						0
348	Conference Paper	Proceedings of the XIX Brazilian Symposium on Information Systems	Assis: Online Semi-Automatic Dialog Annotation Tool				37–44	2023	https://doi.org/10.1145/3592813.3592886	10.1145/3592813.3592886	Association for Computing Machinery	online, active learning, annotation, tool, NLP	Henrique Theodor Schutz Foerste,Andreis Gustavo Malta Purim,Rafael Roque Souza,Julio Cesar Dos Reis	Henrique Theodor Schutz Foerste	Maceió, Brazil					0
349	Conference Paper	Proceedings of the 27th International Conference on Evaluation and Assessment in Software Engineering	DQSOps: Data Quality Scoring Operations Framework for Data-Driven Applications				32–41	2023	https://doi.org/10.1145/3593434.3593445	10.1145/3593434.3593445	Association for Computing Machinery	data quality dimensions, mutation testing, Automated data scoring, data assessment, DataOps	Firas Bayram,Bestoun S. Ahmed,Erik Hallin,Anton Engman	Firas Bayram	Oulu, Finland					0
350			Addressing the Challenge of Biomedical Data Inequality: An Artificial Intelligence Perspective	Annu Rev Biomed Data Sci				2023	https://doi.org/10.1146/annurev-biodatasci-020722-020704	10.1146/annurev-biodatasci-020722-020704			Gao Y, Sharma T, Cui Y.	Gao Y		37104653				0
351			Rapid Reconstruction of Four-dimensional MR Angiography of the Thoracic Aorta Using a Convolutional Neural Network	Radiol Cardiothorac Imaging				2020	https://doi.org/10.1148/ryct.2020190205	10.1148/ryct.2020190205			Haji-Valizadeh H, Shen D, Avery RJ, Serhal AM, Schiffers FA, Katsaggelos AK, Cossairt OS, Kim D.	Haji-Valizadeh H		32656535	PMC7325698			0
352	Journal Article		A Reliable Network Intrusion Detection Approach Using Decision Tree with Enhanced Data Quality	Sec. and Commun. Netw.	2021		8	2021	https://doi.org/10.1155/2021/1230593	10.1155/2021/1230593	John Wiley &amp; Sons, Inc.		Azidine Guezzaz,Said Benkirane,Mourade Azrour,Shahzada Khurram,Azeem Irshad	Azidine Guezzaz						0
353			Internet Digital Economy Development Forecast Based on Artificial Intelligence and SVM-KNN Network Detection	Comput Intell Neurosci				2022	https://doi.org/10.1155/2022/5792694	10.1155/2022/5792694			Fu J, Zhou X, Mei G.	Fu J		35769271	PMC9236839			0
354	Journal Article		An Intelligent Evaluation Model of Enterprise Financial Data Quality Based on Artificial Neural Network	Wirel. Commun. Mob. Comput.	2022		11	2022	https://doi.org/10.1155/2022/5985733	10.1155/2022/5985733	John Wiley and Sons Ltd.		Chang Liu,Xin Ning	Chang Liu						0
355	Journal Article		Improving Model-Based Deep Reinforcement Learning with Learning Degree Networks and Its Application in Robot Control	J. Robot.	2022		14	2022	https://doi.org/10.1155/2022/7169594	10.1155/2022/7169594	Hindawi Limited		Guoqing Ma,Zhifu Wang,Xianfeng Yuan,Fengyu Zhou,Weitian Wang	Guoqing Ma						0
356			Optimal Deep Learning Enabled Prostate Cancer Detection Using Microarray Gene Expression	J Healthc Eng				2022	https://doi.org/10.1155/2022/7364704	10.1155/2022/7364704			Alshareef AM, Alsini R, Alsieni M, Alrowais F, Marzouk R, Abunadi I, Nemri N.	Alshareef AM		35310199	PMC8930217			0
357			Multi-Ideology, Multiclass Online Extremism Dataset, and Its Evaluation Using Machine Learning	Comput Intell Neurosci				2023	https://doi.org/10.1155/2023/4563145	10.1155/2023/4563145			Gaikwad M, Ahirrao S, Phansalkar S, Kotecha K, Rani S.	Gaikwad M		36909977	PMC9995191			0
358			Developing Smartphone-Based Objective Assessments of Physical Function in Rheumatoid Arthritis Patients: The PARADE Study	Digit Biomark				2020	https://doi.org/10.1159/000506860	10.1159/000506860			Hamy V, Garcia-Gancedo L, Pollard A, Myatt A, Liu J, Howland A, Beineke P, Quattrocchi E, Williams R, Crouthamel M.	Hamy V		32510034	PMC7250400			0
359			Interviewing Practices, Conversational Practices, and Rapport: Responsiveness and Engagement in the Standardized Survey Interview	Sociol Methodol				2016	https://doi.org/10.1177/0081175016637890	10.1177/0081175016637890			Garbarski D, Schaeffer NC, Dykema J.	Garbarski D		27867231	PMC5110268	NIHMS827467		0
360			Curated Data In - Trustworthy In Silico Models Out: The Impact of Data Quality on the Reliability of Artificial Intelligence Models as Alternatives to Animal Testing	Altern Lab Anim				2021	https://doi.org/10.1177/02611929211029635	10.1177/02611929211029635			Alves VM, Auerbach SS, Kleinstreuer N, Rooney JP, Muratov EN, Rusyn I, Tropsha A, Schmitt C.	Alves VM		34233495	PMC8609471	NIHMS1754558		0
361	Journal Article		Predicting Question Difficulty in Web Surveys: A Machine Learning Approach Based on Mouse Movement Features	Soc. Sci. Comput. Rev.	41	1	141–162	2023	https://doi.org/10.1177/08944393211032950	10.1177/08944393211032950	Sage Publications, Inc.	personalization, supervised learning models, web surveys, difficulty, paradata, mouse movements, classification	Amanda Fernández-Fontelo,Pascal J. Kieslich,Felix Henninger,Frauke Kreuter,Sonja Greven	Amanda Fernández-Fontelo						0
362			Child-Report Data and Assessment of the Social Environment in Schools	Res Soc Work Pract				2011	https://doi.org/10.1177/1049731510391675	10.1177/1049731510391675			Bowen NK.	Bowen NK		21709776	PMC3120043	NIHMS297642		0
363			Reflective exploration of Beekman's participant experience	Qual Health Res				2010	https://doi.org/10.1177/1049732309354988	10.1177/1049732309354988			Friberg F, Ohlén J.	Friberg F		20065310				0
364			Development and validation of a patient satisfaction questionnaire for outpatients attending health centres in North Indian cities	J Health Serv Res Policy				2014	https://doi.org/10.1177/1355819613508381	10.1177/1355819613508381			Goel S, Sharma D, Singh A.	Goel S		24170148				0
365			Identification of the essential components of quality in the data collection process for public health information systems	Health Informatics J				2020	https://doi.org/10.1177/1460458219848622	10.1177/1460458219848622			Chen H, Yu P, Hailey D, Cui T.	Chen H		31140353				0
366			Data quality in healthcare: A report of practical experience with the Canadian Primary Care Sentinel Surveillance Network data	Health Inf Manag				2021	https://doi.org/10.1177/1833358319887743	10.1177/1833358319887743			Ehsani-Moghaddam B, Martin K, Queenan JA.	Ehsani-Moghaddam B		31805788				0
367			Acceptance of information communication technology-based health information services: Exploring the culture in primary-level health care of South Ethiopia, using Utaut Model, Ethnographic Study	Digit Health				2022	https://doi.org/10.1177/20552076221131144	10.1177/20552076221131144			Bramo SS, Desta A, Syedda M.	Bramo SS		36276184	PMC9585563			0
368			Data quality and practical challenges of thyroid volume assessment by ultrasound under field conditions - observer errors may affect prevalence estimates of goitre	Nutr J				2010	https://doi.org/10.1186/1475-2891-9-66	10.1186/1475-2891-9-66			Henjum S, Strand TA, Torheim LE, Oshaug A, Parr CL.	Henjum S		21156073	PMC3018367			0
369			Psychometric properties of the DISABKIDS Chronic Generic Module (DCGM-37) when used in children undergoing treatment for cancer	Health Qual Life Outcomes				2010	https://doi.org/10.1186/1477-7525-8-109	10.1186/1477-7525-8-109			af Sandeberg M, Johansson EM, Hagell P, Wettergren L.	af Sandeberg M		20920171	PMC2955689			0
370			Data mining and machine learning approaches for the integration of genome-wide association and methylation data: methodology and main conclusions from GAW20	BMC Genet				2018	https://doi.org/10.1186/s12863-018-0646-3	10.1186/s12863-018-0646-3			Darst B, Engelman CD, Tian Y, Lorenzo Bermejo J.	Darst B		30255774	PMC6157271			0
371			Defining dimensions of research readiness: a conceptual model for primary care research networks	BMC Fam Pract				2014	https://doi.org/10.1186/s12875-014-0169-6	10.1186/s12875-014-0169-6			Carr H, de Lusignan S, Liyanage H, Liaw ST, Terry A, Rafi I.	Carr H		25425143	PMC4260213			0
372			Longitudinal study of multidimensional factors influencing maternal and offspring health outcomes: a study protocol	BMC Pregnancy Childbirth				2023	https://doi.org/10.1186/s12884-023-05785-1	10.1186/s12884-023-05785-1			Chen J, Tian R, Zou Z, Wu J, Zhao J, Chen Y, Peng L, Lyu W, Cheng Q, Cai Z, Chen X, Chen C.	Chen J		37349692	PMC10288674			0
373			Regional brain volume predicts response to methylphenidate treatment in individuals with ADHD	BMC Psychiatry				2021	https://doi.org/10.1186/s12888-021-03040-5	10.1186/s12888-021-03040-5			Chang JC, Lin HY, Lv J, Tseng WI, Gau SS.	Chang JC		33430830	PMC7798216			0
374			Data quality and associated factors in the health management information system at health centers in Shashogo district, Hadiya zone, southern Ethiopia, 2021	BMC Med Inform Decis Mak				2022	https://doi.org/10.1186/s12911-022-01898-3	10.1186/s12911-022-01898-3			Getachew N, Erkalo B, Garedew MG.	Getachew N		35705966	PMC9202091			0
375			The family experiences of in-hospital care questionnaire in severe traumatic brain injury (FECQ-TBI): a validation study	BMC Health Serv Res				2016	https://doi.org/10.1186/s12913-016-1884-6	10.1186/s12913-016-1884-6			Anke A, Manskow US, Friborg O, Røe C, Arntzen C.	Anke A		27894286	PMC5126854			0
376			Readiness to treat and factors associated with survival of newborns with breathing difficulties in Ethiopia	BMC Health Serv Res				2019	https://doi.org/10.1186/s12913-019-4390-9	10.1186/s12913-019-4390-9			Gobezie WA, Bailey P, Keyes E, Ruano AL, Teklie H.	Gobezie WA		31391044	PMC6686265			0
377			Outcome evaluation of capacity building and mentorship partnership (CBMP) program on data quality in the public health facilities of Amhara National Regional State, Ethiopia: a quasi-experimental evaluation	BMC Health Serv Res				2021	https://doi.org/10.1186/s12913-021-07063-2	10.1186/s12913-021-07063-2			Alemu MB, Atnafu A, Gebremedhin T, Endehabtu BF, Asressie M, Tilahun B.	Alemu MB		34610844	PMC8493720			0
378			Cultural adaptation and psychometric evaluation of the Swedish version of the Reproductive Concerns After Cancer (RCAC) scale	Health Qual Life Outcomes				2020	https://doi.org/10.1186/s12955-020-01520-y	10.1186/s12955-020-01520-y			Anandavadivelan P, Wiklander M, Eriksson LE, Wettergren L, Lampic C.	Anandavadivelan P		32762775	PMC7412787			0
379			Can biomarkers identified from the uterine fluid transcriptome be used to establish a noninvasive endometrial receptivity prediction tool? A proof-of-concept study	Reprod Biol Endocrinol				2023	https://doi.org/10.1186/s12958-023-01070-0	10.1186/s12958-023-01070-0			He A, Wu H, Zou Y, Wan C, Zhao J, Zhang Q, Liu N, Liu D, Li Y, Fu J, Li H, Huang X, Yang T, Hu C, Hou Z, Sun Y, Dong X, Wu J, Lu S, Li Y.	He A		36805767	PMC9938621			0
380			Addressing missing values in routine health information system data: an evaluation of imputation methods using data from the Democratic Republic of the Congo during the COVID-19 pandemic	Popul Health Metr				2021	https://doi.org/10.1186/s12963-021-00274-z	10.1186/s12963-021-00274-z			Feng S, Hategeka C, Grépin KA.	Feng S		34736462	PMC8567342			0
381			Quality of routine health data at the onset of the COVID-19 pandemic in Ethiopia, Haiti, Laos, Nepal, and South Africa	Popul Health Metr				2023	https://doi.org/10.1186/s12963-023-00306-w	10.1186/s12963-023-00306-w			Ayele W, Gage A, Kapoor NR, Kassahun Gelaw S, Hensman D, Derseh Mebratie A, Nega A, Asai D, Molla G, Mehata S, Mthethwa L, Mfeka-Nkabinde NG, Joseph JP, Pierre DM, Thermidor R, Arsenault C.	Ayele W		37210556	PMC10199286			0
382			Implementation and results of an integrated data quality assurance protocol in a randomized controlled trial in Uttar Pradesh, India	Trials				2017	https://doi.org/10.1186/s13063-017-2159-1	10.1186/s13063-017-2159-1			Gass JD Jr, Misra A, Yadav MNS, Sana F, Singh C, Mankar A, Neal BJ, Fisher-Bowman J, Maisonneuve J, Delaney MM, Kumar K, Singh VP, Sharma N, Gawande A, Semrau K, Hirschhorn LR.	Gass JD Jr		28882167	PMC5590237			0
383			Measuring management's perspective of data quality in Pakistan's Tuberculosis control programme: a test-based approach to identify data quality dimensions	BMC Res Notes				2018	https://doi.org/10.1186/s13104-018-3161-8	10.1186/s13104-018-3161-8			Ali SM, Anjum N, Kamel Boulos MN, Ishaq M, Aamir J, Haider GR.	Ali SM		29338777	PMC5771188			0
384			Combatting over-specialization bias in growing chemical databases	J Cheminform				2023	https://doi.org/10.1186/s13321-023-00716-w	10.1186/s13321-023-00716-w			Dost K, Pullar-Strecker Z, Brydon L, Zhang K, Hafner J, Riddle PJ, Wicker JS.	Dost K		37208694	PMC10197453			0
385			A spectrum of sharing: maximization of information content for brain imaging data	Gigascience				2015	https://doi.org/10.1186/s13742-014-0042-5	10.1186/s13742-014-0042-5			Calhoun VD.	Calhoun VD		25653850	PMC4316396			0
386			Neuroprotection trek--the next generation: the measurement is the message	Ann N Y Acad Sci				2005	https://doi.org/10.1196/annals.1344.001	10.1196/annals.1344.001			Andrews RJ.	Andrews RJ		16179500				0
387			Extraction of Treatment Information From Electronic Health Records and Evaluation of Testosterone Recovery in Patients With Prostate Cancer	JCO Clin Cancer Inform				2022	https://doi.org/10.1200/CCI.22.00010	10.1200/cci.22.00010			Guin S, Jun T, Patel VG, Ayers KL, Deitz M, Cai Y, Zhou X, Tsao CK, Oh WK, Chen R, Liaw BC.	Guin S		35696627	PMC9225507			0
388			Machine Learning-Enabled NIR Spectroscopy. Part 2: Workflow for Selecting a Subset of Samples from Publicly Accessible Data	AAPS PharmSciTech				2023	https://doi.org/10.1208/s12249-022-02493-5	10.1208/s12249-022-02493-5			Ali H, Muthudoss P, Ramalingam M, Kanakaraj L, Paudel A, Ramasamy G.	Ali H		36627410				0
389			Perioperative Evaluation and Management of Patients on Glucocorticoids	J Endocr Soc				2022	https://doi.org/10.1210/jendso/bvac185	10.1210/jendso/bvac185			Chen Cardenas SM, Santhanam P, Morris-Wiseman L, Salvatori R, Hamrahian AH.	Chen Cardenas SM		36545644	PMC9760550			0
390			A Bioconductor workflow for processing and analysing spatial proteomics data	F1000Res				2016	https://doi.org/10.12688/f1000research.10411.2	10.12688/f1000research.10411.2			Breckels LM, Mulvey CM, Lilley KS, Gatto L.	Breckels LM		30079225	PMC6053703			0
391			A neural network chromosome classifier	J Radiat Res				1992	https://doi.org/10.1269/jrr.33.supplement_250	10.1269/jrr.33.supplement_250			Graham J, Errington P, Jennings A.	Graham J		1507175				0
392			Maximizing Data Quality using Mode Switching in Mixed-Device Survey Design: Nonresponse Bias and Models of Demographic Behavior	Methoden Daten Anal				2015	https://doi.org/10.12758/mda.2015.010	10.12758/mda.2015.010			Axinn WG, Gatny HH, Wagner J.	Axinn WG		26865882	PMC4746010	NIHMS749442		0
393	Journal Article		Research Commentary-Using Income Accounting as the Theoretical Basis for Measuring IT Productivity	Info. Sys. Research	25	3	449–467	2014	https://doi.org/10.1287/isre.2014.0534	10.1287/isre.2014.0534	INFORMS	IT policy and management, economics of IS, information systems, IT productivity, production function, income accounting identity	Dennis O. Kundisch,Neeraj Mittal,Barrie R. Nault	Dennis O. Kundisch						0
394	Journal Article		Modeling Data and Process Quality in Multi-Input, Multi-Output Information Systems	Manage. Sci.	31	2	150–162	1985	https://doi.org/10.1287/mnsc.31.2.150	10.1287/mnsc.31.2.150	INFORMS	reliability: quality control, computers: systems design, information systems: management	Donald P. Ballou,Harold L. Pazer	Donald P. Ballou						0
395			Data quality in predictive toxicology: identification of chemical structures and calculation of chemical properties	Environ Health Perspect				2000	https://doi.org/10.1289/ehp.001081029	10.1289/ehp.001081029			Helma C, Kramer S, Pfahringer B, Gottmann E.	Helma C		11102292	PMC1240158			0
396			Evaluation of at-home physiotherapy	Bone Joint Res				2023	https://doi.org/10.1302/2046-3758.123.BJR-2022-0126.R1	10.1302/2046-3758.123.bjr-2022-0126.r1			Boyer P, Burns D, Whyne C.	Boyer P		37051835	PMC10032230			0
397			Prediction errors in learning drug response from gene expression data - influence of labeling, sample size, and machine learning algorithm	PLoS One				2013	https://doi.org/10.1371/journal.pone.0070294	10.1371/journal.pone.0070294			Bayer I, Groth P, Schneckener S.	Bayer I		23894636	PMC3720898			0
398			Development and Validation of the Motivations for Selection of Medical Study (MSMS) Questionnaire in India	PLoS One				2016	https://doi.org/10.1371/journal.pone.0164581	10.1371/journal.pone.0164581			Goel S, Angeli F, Singla N, Ruwaard D.	Goel S		27997928	PMC5173381			0
399			Quality of routine facility data for monitoring priority maternal and newborn indicators in DHIS2: A case study from Gombe State, Nigeria	PLoS One				2019	https://doi.org/10.1371/journal.pone.0211265	10.1371/journal.pone.0211265			Bhattacharya AA, Umar N, Audu A, Felix H, Allen E, Schellenberg JRM, Marchant T.	Bhattacharya AA		30682130	PMC6347394			0
400			Dynamic multi-outcome prediction after injury: Applying adaptive machine learning for precision medicine in trauma	PLoS One				2019	https://doi.org/10.1371/journal.pone.0213836	10.1371/journal.pone.0213836			Christie SA, Conroy AS, Callcut RA, Hubbard AE, Cohen MJ.	Christie SA		30970030	PMC6457612			0
401			The meaning of home questionnaire revisited: Psychometric analyses among people with Parkinson's disease reveals new dimensions	PLoS One				2020	https://doi.org/10.1371/journal.pone.0242792	10.1371/journal.pone.0242792			Andersson N, Nilsson MH, Slaug B, Oswald F, Iwarsson S.	Andersson N		33284817	PMC7721182			0
402			The use of artificial intelligence and machine learning methods in early pregnancy pre-eclampsia screening: A systematic review protocol	PLoS One				2023	https://doi.org/10.1371/journal.pone.0272465	10.1371/journal.pone.0272465			Hedley PL, Hagen CM, Wilstrup C, Christiansen M.	Hedley PL		37079505	PMC10118197			0
403			Artificial Intelligence and the Risk for Intuition Decline in Clinical Medicine	Am J Gastroenterol				2022	https://doi.org/10.14309/ajg.0000000000001618	10.14309/ajg.0000000000001618			Duarte-Rojo A, Sejdic E.	Duarte-Rojo A		35029157				0
404			Toward Good In Vitro Reporting Standards	ALTEX				2019	https://doi.org/10.14573/altex.1812191	10.14573/altex.1812191			Hartung T, De Vries R, Hoffmann S, Hogberg HT, Smirnova L, Tsaioun K, Whaley P, Leist M.	Hartung T		30633302				0
405	Journal Article		Using unstructured logs generated in complex large-scale micro-service-based architecture for data analysis	Int. J. Bus. Intell. Data Min.	22	1–2	248–263	2023	https://doi.org/10.1504/ijbidm.2023.127294	10.1504/ijbidm.2023.127294	Inderscience Publishers	json data, feature reduction, tagged data, principal component analysis, unstructured data, multivariate data, data parsing, micro services, PCA, profiling, reverse indexed database	Anukampa Behera,Sitesh Behera,Chhabi Rani Panigrahi,Tien-Hsiung Weng	Anukampa Behera						0
406	Journal Article		Using fuzzy AHP for evaluating the dimensions of data quality	Int. J. Bus. Inf. Syst.	8	3	269–285	2011	https://doi.org/10.1504/IJBIS.2011.042409	10.1504/ijbis.2011.042409	Inderscience Publishers		Davod Khosroanjom,Masoud Ahmadzade,Ali Niknafs,Reza Kiani Mavi	Davod Khosroanjom						0
407	Journal Article		MEI2JSON: a pre-processing music scores converter	Int. J. Intell. Inf. Database Syst.	15	1	57–77	2022	https://doi.org/10.1504/ijiids.2022.120130	10.1504/ijiids.2022.120130	Inderscience Publishers	music scores converter, MusicPatternOWL, MEI, eastern music, MEI2JSON	Charbel El Achkar,Talar Atéchian	Charbel El Achkar						0
408			On the reproducibility of enzyme reactions and kinetic modelling	Biol Chem				2022	https://doi.org/10.1515/hsz-2021-0393	10.1515/hsz-2021-0393			Gygli G.	Gygli G		35357794				0
409			Improving the Quality of Positive Datasets for the Establishment of Machine Learning Models for pre-microRNA Detection	J Integr Bioinform				2017	https://doi.org/10.1515/jib-2017-0032	10.1515/jib-2017-0032			Demirci MDS, Allmer J.	Demirci MDS		28753538	PMC6042829			0
410			Maternal haemodynamics during labour epidural analgesia with and without adrenaline	Scand J Pain				2021	https://doi.org/10.1515/sjpain-2020-0176	10.1515/sjpain-2020-0176			Haidl F, Tronstad C, Rosseland LA, Dahl V.	Haidl F		33964196				0
411			Idiosyncratic brain activation patterns are associated with poor social comprehension in autism	J Neurosci				2015	https://doi.org/10.1523/JNEUROSCI.5182-14.2015	10.1523/jneurosci.5182-14.2015			Byrge L, Dubois J, Tyszka JM, Adolphs R, Kennedy DP.	Byrge L		25855192	PMC4388936			0
412			Artificial intelligence and Big Data in neurology	Arq Neuropsiquiatr				2022	https://doi.org/10.1590/0004-282X-ANP-2022-S139	10.1590/0004-282x-anp-2022-s139			Amaro Junior E.	Amaro Junior E		35976329	PMC9491419			0
413			[Data processing of the Brazilian National System of Controlled Product Management for drug utilization research with antimicrobials]	Cad Saude Publica				2023	https://doi.org/10.1590/0102-311XPT173922	10.1590/0102-311xpt173922			Ferreira TJN, Morais JHA, Caetano R, Osorio-de-Castro CGS.	Ferreira TJN		37162116				0
414			[Methods for assessing the completeness of data in health information systems in Brazil: a systematic review]	Cien Saude Colet				2014	https://doi.org/10.1590/1413-812320141911.02822013	10.1590/1413-812320141911.02822013			Correia LO, Padilha BM, Vasconcelos SM.	Correia LO		25351313				0
415			[Evaluation of the quality of data in the Live Birth Information System and the Information System on Mortality during the neonatal period in the state of Espírito Santo, Brazil, between 2007 and 2009]	Cien Saude Colet				2014	https://doi.org/10.1590/1413-81232014197.08922013	10.1590/1413-81232014197.08922013			da Silva LP, Moreira CM, Amorim MH, de Castro DS, Zandonade E.	da Silva LP		25014281				0
416			Analysis of quality of information about deaths from neoplasms in Brazil between 2009 and 2019	Rev Bras Epidemiol				2022	https://doi.org/10.1590/1980-549720220022.2	10.1590/1980-549720220022.2			Costa ACO, Ferreira BH, Souza MDR, Costa Filho AM, Souza AA.	Costa ACO		36074450				0
417			Components of uncertainty in species distribution analysis: a case study of the Great Grey Shrike	Ecology				2008	https://doi.org/10.1890/07-1772.1	10.1890/07-1772.1			Dormann CF, Purschke O, García Márquez JR, Lautenbach S, Schröder B.	Dormann CF		19137944				0
418			National Health Interview Survey, COVID-19, and Online Data Collection Platforms: Adaptations, Tradeoffs, and New Directions	Am J Public Health				2021	https://doi.org/10.2105/AJPH.2021.306516	10.2105/ajph.2021.306516			Blumberg SJ, Parker JD, Moyer BC.	Blumberg SJ		34878857	PMC8667832			0
419			Bayesian confidence propagation neural network	Drug Saf				2007	https://doi.org/10.2165/00002018-200730070-00011	10.2165/00002018-200730070-00011			Bate A.	Bate A		17604417				0
420			Reliability of logP predictions based on calculated molecular descriptors: a critical review	Curr Med Chem				2002	https://doi.org/10.2174/0929867023369042	10.2174/0929867023369042			Eros D, Kövesdi I, Orfi L, Takács-Novák K, Acsády G, Kéri G.	Eros D		12369880				0
421			Intelligent Sensing to Inform and Learn (InSTIL): A Scalable and Governance-Aware Platform for Universal, Smartphone-Based Digital Phenotyping for Research and Clinical Applications	J Med Internet Res				2019	https://doi.org/10.2196/16399	10.2196/16399			Barnett S, Huckvale K, Christensen H, Venkatesh S, Mouzakis K, Vasa R.	Barnett S		31692450	PMC6868504			0
422			Anomaly Detection Algorithm for Real-World Data and Evidence in Clinical Research: Implementation, Evaluation, and Validation Study	JMIR Med Inform				2021	https://doi.org/10.2196/27172	10.2196/27172			Churová V, Vyškovský R, Maršálová K, Kudláček D, Schwarz D.	Churová V		33851576	PMC8140384			0
423			Quality of Hospital Electronic Health Record (EHR) Data Based on the International Consortium for Health Outcomes Measurement (ICHOM) in Heart Failure: Pilot Data Quality Assessment Study	JMIR Med Inform				2021	https://doi.org/10.2196/27842	10.2196/27842			Aerts H, Kalra D, Sáez C, Ramírez-Anguita JM, Mayer MA, Garcia-Gomez JM, Durà-Hernández M, Thienpont G, Coorevits P.	Aerts H		34346902	PMC8374665			0
424			Identifying Data Quality Dimensions for Person-Generated Wearable Device Data: Multi-Method Study	JMIR Mhealth Uhealth				2021	https://doi.org/10.2196/31618	10.2196/31618			Cho S, Weng C, Kahn MG, Natarajan K.	Cho S		34941540	PMC8738984			0
425			Dealing With Missing, Imbalanced, and Sparse Features During the Development of a Prediction Model for Sudden Death Using Emergency Medicine Data: Machine Learning Approach	JMIR Med Inform				2023	https://doi.org/10.2196/38590	10.2196/38590			Chen X, Chen H, Nan S, Kong X, Duan H, Zhu H.	Chen X		36662548	PMC9898833			0
426			Training and Profiling a Pediatric Facial Expression Classifier for Children on Mobile Devices: Machine Learning Study	JMIR Form Res				2023	https://doi.org/10.2196/39917	10.2196/39917			Banerjee A, Mutlu OC, Kline A, Surabhi S, Washington P, Wall DP.	Banerjee A		35962462	PMC10131663			0
427			The Effectiveness of Wearable Devices Using Artificial Intelligence for Blood Glucose Level Forecasting or Prediction: Systematic Review	J Med Internet Res				2023	https://doi.org/10.2196/40259	10.2196/40259			Ahmed A, Aziz S, Abd-Alrazaq A, Farooq F, Househ M, Sheikh J.	Ahmed A		36917147	PMC10131991			0
428			The Sexunzipped trial: optimizing the design of online randomized controlled trials	J Med Internet Res				2013	https://doi.org/10.2196/jmir.2668	10.2196/jmir.2668			Bailey JV, Pavlou M, Copas A, McCarthy O, Carswell K, Rait G, Hart G, Nazareth I, Free C, French R, Murray E.	Bailey JV		24334216	PMC3868980			0
429			Building Data-Driven Pathways From Routinely Collected Hospital Data: A Case Study on Prostate Cancer	JMIR Med Inform				2015	https://doi.org/10.2196/medinform.4221	10.2196/medinform.4221			Bettencourt-Silva JH, Clark J, Cooper CS, Mills R, Rayward-Smith VJ, de la Iglesia B.	Bettencourt-Silva JH		26162314	PMC4526987			0
430			Developing a Third-Party Analytics Application Using Australia's National Personal Health Records System: Case Study	JMIR Med Inform				2018	https://doi.org/10.2196/medinform.7710	10.2196/medinform.7710			Bidargaddi N, van Kasteren Y, Musiat P, Kidd M.	Bidargaddi N		29691211	PMC5941094			0
431			A Data Model for Teleconsultation in Managing High-Risk Pregnancies: Design and Preliminary Evaluation	JMIR Med Inform				2017	https://doi.org/10.2196/medinform.8393	10.2196/medinform.8393			Deldar K, Tara F, Bahaadinbeigy K, Khajedaluee M, Tara M.	Deldar K		29242181	PMC5746617			0
432			GARFIELD-AF: a worldwide prospective registry of patients with atrial fibrillation at risk of stroke	Future Cardiol				2021	https://doi.org/10.2217/fca-2020-0014	10.2217/fca-2020-0014			Bassand JP, Apenteng PN, Atar D, Camm AJ, Cools F, Corbalan R, Fitzmaurice DA, Fox KA, Goto S, Haas S, Hacke W, Jerjes-Sanchez C, Koretsune Y, Heuzey JL, Sawhney JP, Oh S, Stępińska J, Cate VT, Verheugt FW, Kayani G, Pieper KS, Kakkar AK, Garfield-Af Investigators FT.	Bassand JP		32696663				0
433			Making the most of cybercrime and fraud crime report data: a case study of UK Action Fraud	Int J Popul Data Sci				2022	https://doi.org/10.23889/ijpds.v7i1.1721	10.23889/ijpds.v7i1.1721			Correia SG.	Correia SG		35719715	PMC9152840			0
434			Measuring Trust in Medical Researchers: Adding Insights from Cognitive Interviews to Examine Agree-Disagree and Construct-Specific Survey Questions	J Off Stat				2019	https://doi.org/10.2478/jos-2019-0017	10.2478/jos-2019-0017			Dykema J, Garbarski D, Wal IF, Edward DF.	Dykema J		33542588	PMC7857484	NIHMS1643217		0
435			Avian influenza overview September - November 2017	EFSA J				2017	https://doi.org/10.2903/j.efsa.2017.5141	10.2903/j.efsa.2017.5141			European Food Safety Authority; European Centre for Disease Prevention and Control; European Union Reference Laboratory for Avian influenza; Brown I, Kuiken T, Mulatti P, Smietanka K, Staubach C, Stroud D, Therkildsen OR, Willeberg P, Baldinelli F, Verdonck F, Adlhoch C.	European Food Safety Authority		32625395	PMC7010192			0
436			Review of Machine Learning Algorithms for Diagnosing Mental Illness	Psychiatry Investig				2019	https://doi.org/10.30773/pi.2018.12.21.2	10.30773/pi.2018.12.21.2			Cho G, Yim J, Choi Y, Ko J, Lee SH.	Cho G		30947496	PMC6504772			0
437			Technical note: test of a low-cost and animal-friendly system for measuring methane emissions from dairy cows	J Dairy Sci				2012	https://doi.org/10.3168/jds.2012-5505	10.3168/jds.2012-5505			Hellwing AL, Lund P, Weisbjerg MR, Brask M, Hvelplund T.	Hellwing AL		22901487				0
438			Novel approaches to assess the quality of fertility data stored in dairy herd management software	J Dairy Sci				2017	https://doi.org/10.3168/jds.2016-11896	10.3168/jds.2016-11896			Hermans K, Waegeman W, Opsomer G, Van Ranst B, De Koster J, Van Eetvelde M, Hostens M.	Hermans K		28259405				0
439			Towards a Core Set of Indicators for Data Quality of Registries	Stud Health Technol Inform				2019	https://doi.org/10.3233/SHTI190803	10.3233/shti190803			Harkener S, Stausberg J, Hagel C, Siddiqui R.	Harkener S		31483252				0
440			The Implication of Latent Information Quality to the Reproducibility of Secondary Use of Electronic Health Records	Stud Health Technol Inform				2022	https://doi.org/10.3233/SHTI220055	10.3233/shti220055			Fu S, Wen A, Pagali S, Zong N, St Sauver J, Sohn S, Fan J, Liu H.	Fu S		35672994	PMC9754076	NIHMS1852684		0
441			Extending a Data Management Maturity Model for Process Mining in Healthcare	Stud Health Technol Inform				2023	https://doi.org/10.3233/SHTI230038	10.3233/shti230038			Erhard A, Arthofer K, Helm E.	Erhard A		37172179				0
442			Data Quality Estimation Via Model Performance: Machine Learning as a Validation Tool	Stud Health Technol Inform				2023	https://doi.org/10.3233/SHTI230508	10.3233/shti230508			Danilov G, Kotik K, Shifrin M, Strunina Y, Pronkina T, Tsukanova T, Nepomnyashiy V, Konovalov N, Danilov V, Potapov A.	Danilov G		37387042				0
443	Journal Article		Data-driven assessment of structural evolution of RDF graphs	Semant. web	11	5	831–853	2020	https://doi.org/10.3233/SW-200368	10.3233/sw-200368	IOS Press	pattern mining, similarity measure, Semantic Web, data management, Data evolution	Claudia d’Amato,Carlos Bobed,Pierre Maillot,Peggy Cellier,Sébastien Ferré	Claudia d’Amato						0
444			Best practices for constructing, preparing, and evaluating protein-ligand binding affinity benchmarks [Article v0.1]	Living J Comput Mol Sci				2022	https://doi.org/10.33011/livecoms.4.1.1497	10.33011/livecoms.4.1.1497			Hahn DF, Bayly CI, Macdonald HEB, Chodera JD, Mey ASJS, Mobley DL, Benito LP, Schindler CEM, Tresadern G, Warren GL.	Hahn DF		36382113	PMC9662604	NIHMS1700409		0
445			Heparin versus citrate anticoagulation for continuous renal replacement therapy in intensive care: the RRAM observational study	Health Technol Assess				2022	https://doi.org/10.3310/ZXHI9396	10.3310/zxhi9396			Gould DW, Doidge J, Sadique MZ, Borthwick M, Hatch R, Caskey FJ, Forni L, Lawrence RF, MacEwen C, Ostermann M, Mouncey PR, Harrison DA, Rowan KM, Young JD, Watkinson PJ.	Gould DW		35212260	PMC8899910			0
446			A Survey of Data Quality Measurement and Monitoring Tools	Front Big Data				2022	https://doi.org/10.3389/fdata.2022.850611	10.3389/fdata.2022.850611			Ehrlinger L, Wöß W.	Ehrlinger L		35434611	PMC9009315			0
447			Improving Data Quality in Clinical Research Informatics Tools	Front Big Data				2022	https://doi.org/10.3389/fdata.2022.871897	10.3389/fdata.2022.871897			AbuHalimeh A.	AbuHalimeh A		35574572	PMC9102971			0
448			Data Quality and Network Considerations for Mobile Contact Tracing and Health Monitoring	Front Digit Health				2021	https://doi.org/10.3389/fdgth.2021.590194	10.3389/fdgth.2021.590194			Dave R, Gupta R.	Dave R		34977855	PMC8715913			0
449			Combinatorial and Machine Learning Approaches for Improved Somatic Variant Calling From Formalin-Fixed Paraffin-Embedded Genome Sequence Data	Front Genet				2022	https://doi.org/10.3389/fgene.2022.834764	10.3389/fgene.2022.834764			Dodani DD, Nguyen MH, Morin RD, Marra MA, Corbett RD.	Dodani DD		35571031	PMC9092826			0
450			The Revival of the Notes Field: Leveraging the Unstructured Content in Electronic Health Records	Front Med (Lausanne)				2019	https://doi.org/10.3389/fmed.2019.00066	10.3389/fmed.2019.00066			Assale M, Dui LG, Cina A, Seveso A, Cabitza F.	Assale M		31058150	PMC6478793			0
451			A generalized deep learning network for fractional anisotropy reconstruction: Application to epilepsy and multiple sclerosis	Front Neuroinform				2022	https://doi.org/10.3389/fninf.2022.891234	10.3389/fninf.2022.891234			Gaviraghi M, Ricciardi A, Palesi F, Brownlee W, Vitali P, Prados F, Kanber B, Gandini Wheeler-Kingshott CAM.	Gaviraghi M		35991288	PMC9390860			0
452			Assessing the Transferability of Physical Activity Type Detection Models: Influence of Age Group Is Underappreciated	Front Physiol				2021	https://doi.org/10.3389/fphys.2021.738939	10.3389/fphys.2021.738939			Allahbakhshi H, Röcke C, Weibel R.	Allahbakhshi H		34744780	PMC8569407			0
453			Indirect Observation in Everyday Contexts: Concepts and Methodological Guidelines within a Mixed Methods Framework	Front Psychol				2018	https://doi.org/10.3389/fpsyg.2018.00013	10.3389/fpsyg.2018.00013			Anguera MT, Portell M, Chacón-Moscoso S, Sanduvete-Chaves S.	Anguera MT		29441028	PMC5797623			0
454			"REOFUT" as an Observation Tool for Tactical Analysis on Offensive Performance in Soccer: Mixed Method Perspective	Front Psychol				2019	https://doi.org/10.3389/fpsyg.2019.01476	10.3389/fpsyg.2019.01476			Aranda R, González-Ródenas J, López-Bondia I, Aranda-Malavés R, Tudela-Desantes A, Anguera MT.	Aranda R		31316433	PMC6610999			0
455			Group-based, autonomous, individualized training and testing of long-tailed macaques (Macaca fascicularis) in their home enclosure to a visuo-acoustic discrimination task	Front Psychol				2022	https://doi.org/10.3389/fpsyg.2022.1047242	10.3389/fpsyg.2022.1047242			Cabrera-Moreno J, Jeanson L, Jeschke M, Calapai A.	Cabrera-Moreno J		36524199	PMC9745322			0
456			Improving Health Monitoring With Adaptive Data Movement in Fog Computing	Front Robot AI				2020	https://doi.org/10.3389/frobt.2020.00096	10.3389/frobt.2020.00096			Cappiello C, Meroni G, Pernici B, Plebani P, Salnitri M, Vitali M, Trojaniello D, Catallo I, Sanna A.	Cappiello C		33501263	PMC7805774			0
457			Meal and Physical Activity Detection from Free-living Data for Discovering Disturbance Patterns to Glucose Levels in People with Diabetes	BioMedInformatics				2022	https://doi.org/10.3390/biomedinformatics2020019	10.3390/biomedinformatics2020019			Askari MR, Rashid M, Sun X, Sevil M, Shahidehpour A, Kawaji K, Cinar A.	Askari MR		36968645	PMC10038808	NIHMS1871379		0
458			Self-Supervised Variational Auto-Encoders	Entropy (Basel)				2021	https://doi.org/10.3390/e23060747	10.3390/e23060747			Gatopoulos I, Tomczak JM.	Gatopoulos I		34198552	PMC8231894			0
459			A review of data quality assessment methods for public health information systems	Int J Environ Res Public Health				2014	https://doi.org/10.3390/ijerph110505170	10.3390/ijerph110505170			Chen H, Hailey D, Wang N, Yu P.	Chen H		24830450	PMC4053886			1
460			Artificial Intelligence Implementation in Healthcare: A Theory-Based Scoping Review of Barriers and Facilitators	Int J Environ Res Public Health				2022	https://doi.org/10.3390/ijerph192316359	10.3390/ijerph192316359			Chomutare T, Tejedor M, Svenning TO, Marco-Ruiz L, Tayefi M, Lind K, Godtliebsen F, Moen A, Ismail L, Makhlysheva A, Ngo PD.	Chomutare T		36498432	PMC9738234			0
461			LLM-PBC: Logic Learning Machine-Based Explainable Rules Accurately Stratify the Genetic Risk of Primary Biliary Cholangitis	J Pers Med				2022	https://doi.org/10.3390/jpm12101587	10.3390/jpm12101587			Gerussi A, Verda D, Cappadona C, Cristoferi L, Bernasconi DP, Bottaro S, Carbone M, Muselli M, Invernizzi P, Asselta R, On Behalf Of The Italian Pbc Genetics Study Group.	Gerussi A		36294727	PMC9604872			0
462			Automated Quality Control for Sensor Based Symptom Measurement Performed Outside the Lab	Sensors (Basel)				2018	https://doi.org/10.3390/s18041215	10.3390/s18041215			Badawy R, Raykov YP, Evers LJW, Bloem BR, Faber MJ, Zhan A, Claes K, Little MA.	Badawy R		29659528	PMC5948536			0
463			IoT Data Qualification for a Logistic Chain Traceability Smart Contract	Sensors (Basel)				2021	https://doi.org/10.3390/s21062239	10.3390/s21062239			Ahmed M, Taconet C, Ould M, Chabridon S, Bouzeghoub A.	Ahmed M		33806832	PMC8005206			0
464			Credibility Assessment Method of Sensor Data Based on Multi-Source Heterogeneous Information Fusion	Sensors (Basel)				2021	https://doi.org/10.3390/s21072542	10.3390/s21072542			Feng Y, Hu J, Duan R, Chen Z.	Feng Y		33916389	PMC8038569			0
465			Integration of Context Awareness in Smart Service Provision System Based on Wireless Sensor Networks for Sustainable Cargo Transportation	Sensors (Basel)				2021	https://doi.org/10.3390/s21155140	10.3390/s21155140			Dzemydienė D, Burinskienė A.	Dzemydienė D		34372372	PMC8347088			0
466			A Systematic Approach for Evaluating Artificial Intelligence Models in Industrial Settings	Sensors (Basel)				2021	https://doi.org/10.3390/s21186195	10.3390/s21186195			Benedick PL, Robert J, Le Traon Y.	Benedick PL		34577398	PMC8469892			1
467			Urban Intersection Classification: A Comparative Analysis	Sensors (Basel)				2021	https://doi.org/10.3390/s21186269	10.3390/s21186269			Ballardini AL, Hernández Saz Á, Carrasco Limeros S, Lorenzo J, Parra Alonso I, Hernández Parra N, García Daza I, Sotelo MÁ.	Ballardini AL		34577480	PMC8473311			0
468			Prediction-Correction Techniques to Support Sensor Interoperability in Industry 4.0 Systems	Sensors (Basel)				2021	https://doi.org/10.3390/s21217301	10.3390/s21217301			Bordel B, Alcarria R, Robles T.	Bordel B		34770607	PMC8587024			0
469			Image Synthesis Pipeline for CNN-Based Sensing Systems	Sensors (Basel)				2022	https://doi.org/10.3390/s22062080	10.3390/s22062080			Frolov V, Faizov B, Shakhuro V, Sanzharov V, Konushin A, Galaktionov V, Voloboy A.	Frolov V		35336251	PMC8950732			0
470			Sampling Trade-Offs in Duty-Cycled Systems for Air Quality Low-Cost Sensors	Sensors (Basel)				2022	https://doi.org/10.3390/s22103964	10.3390/s22103964			Ferrer-Cid P, Garcia-Calvete J, Main-Nadal A, Ye Z, Barcelo-Ordinas JM, Garcia-Vidal J.	Ferrer-Cid P		35632373	PMC9146777			0
471			Development and Assessment of a Movement Disorder Simulator Based on Inertial Data	Sensors (Basel)				2022	https://doi.org/10.3390/s22176341	10.3390/s22176341			Carissimo C, Cerro G, Ferrigno L, Golluccio G, Marino A.	Carissimo C		36080798	PMC9460515			0
472			Data Science Methods and Tools for Industry 4.0: A Systematic Literature Review and Taxonomy	Sensors (Basel)				2023	https://doi.org/10.3390/s23115010	10.3390/s23115010			Arruda HM, Bavaresco RS, Kunst R, Bugs EF, Pesenti GC, Barbosa JLV.	Arruda HM		37299736	PMC10255695			0
473			Recent Approaches to Design and Analysis of Electrical Impedance Systems for Single Cells Using Machine Learning	Sensors (Basel)				2023	https://doi.org/10.3390/s23135990	10.3390/s23135990			Ferguson C, Zhang Y, Palego C, Cheng X.	Ferguson C		37447838	PMC10346645			0
474			Calibration Assessment of Low-Cost Carbon Dioxide Sensors Using the Extremely Randomized Trees Algorithm	Sensors (Basel)				2023	https://doi.org/10.3390/s23136153	10.3390/s23136153			Araújo T, Silva L, Aguiar A, Moreira A.	Araújo T		37448003	PMC10346366			0
475			Spatiotemporal Thermal Variations in Moroccan Cities: A Comparative Analysis	Sensors (Basel)				2023	https://doi.org/10.3390/s23136229	10.3390/s23136229			Derdouri A, Murayama Y, Morimoto T.	Derdouri A		37448080	PMC10346751			0
476	Journal Article		Ensemble learning techniques for transmission quality classification in a Pay&amp;Require multi-layer network	Int. J. Appl. Math. Comput. Sci.	31	1	135–153	2021	https://doi.org/10.34768/amcs-2021-0010	10.34768/amcs-2021-0010	Walter de Gruyter &amp; Co.	Pay&amp;Require, resource allocation, ensemble learning, QoS, machine learning	Dariusz Żelasko,Paweł Pławiak	Dariusz Żelasko						0
477			Evaluating CloudResearch's Approved Group as a solution for problematic data quality on MTurk	Behav Res Methods				2022	https://doi.org/10.3758/s13428-022-01999-x	10.3758/s13428-022-01999-x			Hauser DJ, Moss AJ, Rosenzweig C, Jaffe SN, Robinson J, Litman L.	Hauser DJ		36326997				0
478			An application of data mining algorithms for predicting factors affecting Big Data Analysis adoption readiness in SMEs	Math Biosci Eng				2022	https://doi.org/10.3934/mbe.2022400	10.3934/mbe.2022400			Giang NT, Liaw SY.	Giang NT		35801480				0
479	Journal Article		Improving Business Intelligence Traceability and Accountability: An Integrated Framework of BI Product and Metacontent Map	J. Database Manage.	25	3	28–47	2014	https://doi.org/10.4018/jdm.2014070102	10.4018/jdm.2014070102	IGI Global	Business Intelligence, Design Science Metadata, Metadata, Business Workflow, Information Manufacturing	Chin-Hoong Chee,William Yeoh,Shijia Gao,Gregory Richards	Chin-Hoong Chee						0
480	Journal Article		From Data Quality to Big Data Quality	J. Database Manage.	26	1	60–82	2015	https://doi.org/10.4018/JDM.2015010103	10.4018/jdm.2015010103	IGI Global	Semi-Structured Texts, Linked Open Data, Maps, Big Data, Big Data Quality, Data Quality	Carlo Batini,Anisa Rula,Monica Scannapieco,Gianluigi Viscusi	Carlo Batini						1
481	Journal Article		A Review of the State of the Art of Data Quality in Healthcare	J. Glob. Inf. Manage.	31	1	1–18	2023	https://doi.org/10.4018/JGIM.316236	10.4018/jgim.316236	IGI Global	Data Quality, Literature Review, Healthcare	Guochao Peng,Caihua Liu,Amir Talaei-Khoei,Veda C. Storey	Guochao Peng						1
482	Conference Paper	Proceedings of the 12th EAI International Conference on Testbeds and Research Infrastructures for the Development of Networks &amp; Communities	A novel data quality assessment framework for vehicular network testbeds				67–76	2018	https://doi.org/10.4108/eai.28-9-2017.2273211	10.4108/eai.28-9-2017.2273211	ICST (Institute for Computer Sciences, Social-Informatics and Telecommunications Engineering)	vehicular network, data fusion, data quality assessment, machine learning, connected vehicles	Daxin Tian,Yukai Zhu,Jianshan Zhou,Xuting Duan,Yunpeng Wang,Jeungeun Song,Hui Rong,Peng Guo	Daxin Tian	Dalian, People's Republic of China					0
483			Benford's law in medicinal chemistry: Implications for drug design	Future Med Chem				2019	https://doi.org/10.4155/fmc-2019-0006	10.4155/fmc-2019-0006			García-Sosa AT.	García-Sosa AT		31581910				0
484			Quality of records on sexual violence against women in the Information System for Notifiable Diseases (Sinan) in Santa Catarina, Brazil, 2008-2013	Epidemiol Serv Saude				2018	https://doi.org/10.5123/S1679-49742018000100003	10.5123/s1679-49742018000100003			Delziovo CR, Bolsoni CC, Lindner SR, Coelho EBS.	Delziovo CR		29412348				0
485			The scientific publication score - a new tool for summarizing evidence and data quality criteria of biomedical publications	J Bone Jt Infect				2022	https://doi.org/10.5194/jbji-7-269-2022	10.5194/jbji-7-269-2022			Bettin D, Maurer T, Schlatt F, Bettin S.	Bettin D		36644591	PMC9832303			0
486			A Comparison of Electronic Medical Record Data to Paper Records in Antiretroviral Therapy Clinic in Ethiopia: What is affecting the Quality of the Data?	Online J Public Health Inform				2018	https://doi.org/10.5210/ojphi.v10i2.8309	10.5210/ojphi.v10i2.8309			Abiy R, Gashu K, Asemaw T, Mitiku M, Fekadie B, Abebaw Z, Mamuye A, Tazebew A, Teklu A, Nurhussien F, Kebede M, Fritz F, Tilahun B.	Abiy R		30349630	PMC6194098			0
487			Visualizing the quality of partially accruing data for use in decision making	Online J Public Health Inform				2015	https://doi.org/10.5210/ojphi.v7i3.6096	10.5210/ojphi.v7i3.6096			Eaton J, Painter I, Olson D, Lober WB.	Eaton J		27252794	PMC4874726			0
488			Applying an Electronic Health Records Data Quality Framework Across Service Sectors: A Case Study of Juvenile Justice System Data	EGEMS (Wash DC)				2019	https://doi.org/10.5334/egems.258	10.5334/egems.258			Aalsma MC, Schwartz K, Haight KA, Jarjoura GR, Dir AL.	Aalsma MC		31328133	PMC6625535			0
489			DataGauge: A Practical Process for Systematically Designing and Implementing Quality Assessments of Repurposed Clinical Data	EGEMS (Wash DC)				2019	https://doi.org/10.5334/egems.286	10.5334/egems.286			Diaz-Garelli JF, Bernstam EV, Lee M, Hwang KO, Rahbar MH, Johnson TR.	Diaz-Garelli JF		31367649	PMC6659577			0
490			Prediction of aqueous intrinsic solubility of druglike molecules using Random Forest regression trained with Wiki-pS0 database	ADMET DMPK				2020	https://doi.org/10.5599/admet.766	10.5599/admet.766			Avdeef A.	Avdeef A		35299775	PMC8915599			0
491			DeepPoseKit, a software toolkit for fast and robust animal pose estimation using deep learning	Elife				2019	https://doi.org/10.7554/eLife.47994	10.7554/elife.47994			Graving JM, Chae D, Naik H, Li L, Koger B, Costelloe BR, Couzin ID.	Graving JM		31570119	PMC6897514			0
492			Random forest as a generic framework for predictive modeling of spatial and spatio-temporal variables	PeerJ				2018	https://doi.org/10.7717/peerj.5518	10.7717/peerj.5518			Hengl T, Nussbaum M, Wright MN, Heuvelink GBM, Gräler B.	Hengl T		30186691	PMC6119462			0
493			Breaking Bias: The Role of Artificial Intelligence in Improving Clinical Decision-Making	Cureus				2023	https://doi.org/10.7759/cureus.36415	10.7759/cureus.36415			Brown C, Nazeer R, Gibbs A, Le Page P, Mitchell AR.	Brown C		37090406	PMC10115193			0
494	Thesis		Solving the data duplication problem for complex databases using neural networks					2003			Florida Institute of Technology		Abdullah Abdulrahman Al-Namlah	Abdullah Abdulrahman Al-Namlah						0
495	Thesis		Use of Machine Learning and Natural Language Processing to Enhance Traffic Safety Analysis					2022			The University of Wisconsin - Milwaukee		Abu Sayed,Tabatabai, Habib,Wang, Yin,Kate, Rohit J.,McRoy, Susan	Abu Sayed						0
496	Book		Python for R Users: A Data Science Approach					2017			Wiley Publishing		Ajay Ohri	Ajay Ohri						0
497	Thesis		Análise e Previsão de Acidentes Rodoviários Usando Data Mining					2019			Instituto Politecnico do Porto (Portugal)		Bruno Miguel Ferreira Teixeira	Bruno Miguel Ferreira Teixeira						0
498	Conference Paper	Proceedings of the 29th international conference on Very large data bases - Volume 29	Systematic development of data mining-based data quality tools		29		548–559	2003			VLDB Endowment		Dominik Luebbers,Udo Grimmer,Matthias Jarke	Dominik Luebbers	Berlin, Germany					0
499	Journal Article		Supporting data quality management in decision-making	Decis. Support Syst.	42	1	302–317	2006			Elsevier Science Publishers B. V.	data quality, IPMAP, completeness, information product, data quality dimensions	G. Shankaranarayanan,Yu Cai	G. Shankaranarayanan						0
500	Thesis		Big Data-Driven Talent Analytics: A Deep Learning Approach					2022			The University of Arizona		Hao Liu,Chen, Wei,Youn, Seokjun	Hao Liu						0
501	Thesis		Uncertainty Analysis and Regression Models for Marine Human Impact Mapping					2017			Stanford University		Andy Stock,Gumport, Patricia J	Andy Stock						0
502			Collecting Survey Data during Armed Conflict	J Off Stat				2012					Axinn WG, Ghimire D, Williams NE.	Axinn WG		23420645	PMC3571111	NIHMS351965		0
503	Thesis		Algorithmic approaches to detecting interviewer fabrication in surveys					2012			University of Washington		Benjamin Birnbaum	Benjamin Birnbaum						0
504	Thesis		Deep Learning-Based Data Enhancement for Improved Predictive Analytics					2020			The University of Utah		Da Xu,Sheng, Olivia,Wardell, Don,Fang, Xiao,Srikumar, Vivek	Da Xu						0
505	Thesis		A Model-Based Framework for High-Throughput Genomic Data Enhancement					2021			The Florida State University		Dongrui Zhong,Bass, Hank,Huang, Chao,Mai, Qing	Dongrui Zhong						0
506	Thesis		Explaining and Identifying Data to Support Data-driven Analyses					2020			New York University Tandon School of Engineering		Aline Duarte Bessa,Tamraparni Dasu,Divesh Srivastava,Dennis Shasha	Aline Duarte Bessa						0
507	Conference Paper	Proceedings of the ER 2009 Workshops (CoMoL, ETheCoM, FP-UML, MOST-ONISW, QoIS, RIGiM, SeCoGIS) on Advances in Conceptual Modeling - Challenging Perspectives	Completeness in Databases with Maybe-Tuples				202–211	2009			Springer-Verlag	probabilistic database, data completeness, maybe tuple	Fabian Panse,Norbert Ritter	Fabian Panse	Gramado, Brazil					0
508	Journal Article		Sensitivity of different machine learning algorithms to noise	J. Comput. Sci. Coll.	26	5	96–103	2011			Consortium for Computing Sciences in Colleges		Abhinav Atla,Rahul Tada,Victor Sheng,Naveen Singireddy	Abhinav Atla						0
509	Thesis		Machine Learning Methods for Data Quality Aspects in Edge Computing Platforms					2022			University of North Texas		Alakananda Mitra,Zhao, Hui,Tunc, Cihan	Alakananda Mitra						0
510	Thesis		Data-Centric Machine Learning for Speech and Audio					2022			City University of New York		Ali Raza Syed,Levitan, Rebecca,Rozovskaya, Alla,Kingsbury, Brian	Ali Raza Syed						0
511	Conference Paper	Proceedings of the 10th international conference on The semantic web - Volume Part II	DC proposal: towards linked data assessment and linking temporal facts				341–348	2011			Springer-Verlag	temporal linking, quality assessment, linked data quality	Anisa Rula	Anisa Rula	Bonn, Germany					0
512	Thesis		Gauging the impacts of data quality variations on the performance of financial risk management technology					1993			New York University		Arun Kumar Bansal	Arun Kumar Bansal						0
513	Conference Paper	Proceedings of the 21st International Conference on Conceptual Modeling	Data Quality in Web Information Systems				397–413	2002			Springer-Verlag		Barbara Pernici,Monica Scannapieco	Barbara Pernici						0
514	Journal Article		Impact of noise on credit risk prediction: Does data quality really matter?	Intell. Data Anal.	17	6	1115–1134	2013	https://doi.org/https://www.researchgate.net/publication/262273685_Impact_of_noise_on_credit_risk_prediction_Does_data_quality_really_matter	10.3233/ida-130623	IOS Press	Classifiers, Noisy Data, Credit Risk, Predictive Accuracy, Machine Learning	Bhekisipho Twala	Bhekisipho Twala						1
516	Book		Data and Information Quality: Dimensions, Principles and Techniques					2016	https://doi.org/10.1007/978-3-319-24106-7	10.1007/978-3-319-24106-7	Springer Publishing Company, Incorporated		Carlo Batini,Monica Scannapieco	Carlo Batini						0
517	Conference Paper	Proceedings of the 2009 Sixth Web Information Systems and Applications Conference	Anchoring the Consistency Dimension of Data Quality Using Ontology in Data Integration				201–205	2009			IEEE Computer Society	conflict detection, ontology, data quality, consistency dimension, data integration	Chen Wei-Liang,Zhang Shi-Dong,Gao Xiang	Chen Wei-Liang						0
518	Thesis		On the use of the appropriateness and cohesiveness web data quality dimensions for finding high quality web pages					2006			Hong Kong University of Science and Technology (People's Republic of China)		Chun Chung Joshua Pun	Chun Chung Joshua Pun						0
519	Book		Executing Data Quality Projects: Ten Steps to Quality Data and Trusted InformationTM					2008			Morgan Kaufmann Publishers Inc.		Danette McGilvray	Danette McGilvray						0
520	Conference Paper	Proceedings of the 22nd international conference on Advanced information systems engineering	Dependency discovery in data quality				53–67	2010			Springer-Verlag	data quality, bayesian networks, data mining	Daniele Barone,Fabio Stella,Carlo Batini	Daniele Barone	Hammamet, Tunisia					0
521	Book		The Practitioner's Guide to Data Quality Improvement					2010	https://doi.org/10.1016/C2009-0-17212-4	10.1016/c2009-0-17212-4	Morgan Kaufmann Publishers Inc.		David Loshin	David Loshin						1
522			Training data composition affects performance of protein structure analysis algorithms	Pac Symp Biocomput				2022	https://doi.org/https://pubmed.ncbi.nlm.nih.gov/34890132/	pmc8669736			Derry A, Carpenter KA, Altman RB.	Derry A		34890132	PMC8669736	NIHMS1760592		1
523			Implications and Modelling of Data Quality on Confidence of Clinical Decision Support: A Conceptual Framework	Stud Health Technol Inform				2017	https://doi.org/https://books.google.de/books?hl=en&lr=&id=xHc2DwAAQBAJ&oi=fnd&pg=PA140&dq=Implications+and+Modelling+of+Data+Quality+on+Confidence+of+Clinical+Decision+Support:+A+Conceptual+Framework&ots=zbw1-NCpy6&sig=5TKbKGW9HPr7bwUWHTTdTnmdNtQ#v=onepage&q=Implications%20and%20Modelling%20of%20Data%20Quality%20on%20Confidence%20of%20Clinical%20Decision%20Support%3A%20A%20Conceptual%20Framework…				Despotou G, Jones RW, Katzis K, Bilici E, Lei Z, Lim Choi Keung S, Arvanitis TN.	Despotou G		28679907				0
524			Developing a Data Quality Standard Primer for Cardiovascular Risk Assessment from Electronic Health Record Data Using the DataGauge Process	AMIA Annu Symp Proc				2022					Diaz-Garelli F, Long A, Bancks MP, Bertoni AG, Narayanan A, Wells BJ.	Diaz-Garelli F		35308992	PMC8861746			0
525	Conference Paper	Proceedings of the 10th EAI International Conference on Pervasive Computing Technologies for Healthcare	Data quality oriented efficacy evaluation method for ambient assisted living technologies				235–240	2016			ICST (Institute for Computer Sciences, Social-Informatics and Telecommunications Engineering)	technology assessment, efficacy evaluation	Femina Hassan Aysha Beevi,Stefan Wagner,Christian Fischer Pedersen,Stefan Hallerstede	Femina Hassan Aysha Beevi	Cancun, Mexico					0
526			Assessment of Data Quality Variability across Two EHR Systems through a Case Study of Post-Surgical Complications	AMIA Jt Summits Transl Sci Proc				2022					Fu S, Wen A, Schaeferle GM, Wilson PM, Demuth G, Ruan X, Liu S, Storlie C, Liu H.	Fu S		35854735	PMC9285181			0
527	Thesis		Improving Deep Learning-Based Facade Visual Inspection: A Data Quality Perspective					2021			National University of Singapore (Singapore)		Guo Jingjing	Guo Jingjing						0
528	Thesis		Data Quality Evaluation and Improvement for Machine Learning					2022	https://doi.org/10.13140/RG.2.2.15870.87361	10.13140/rg.2.2.15870.87361	University of North Texas		Haihua Chen	Haihua Chen						0
529	Thesis		Machine Learning for Shill Bidding Classification Models					2019			The University of Regina (Canada)		Ahmad Atea Alzahrani	Ahmad Atea Alzahrani						0
530	Thesis		Towards Autonomous and Efficient Machine Learning Systems					2021			University of Nevada, Reno		Ahsan Ali,Yang, Lei,Hand, Emily M.,Zhao, Dongfang,Chen, Ruichuan,Wang, Yan	Ahsan Ali						0
531	Thesis		Data Management and Data Pipelines: An Empirical Investigation in the Embedded Systems Domain					2021			Chalmers Tekniska Hogskola (Sweden)		Aiswarya Raj Munappy	Aiswarya Raj Munappy						0
532	Thesis		Identification of Microbial Features in the Human Gut Microbiome Predictive of Autoimmune Diseases Using Artificial Intelligence Techniques					2021			New York University		Angelina Volkova,Fenyo, David,Razavian, Narges,Li, Huilin,Xavier, Joao	Angelina Volkova						0
533	Conference Paper	Proceedings of the 2010 conference on Bridging the Socio-technical Gap in Decision Support Systems: Challenges for the Next Decade	BI and Data Warehouse Solutions for Energy Production Industry: Application of the CRISP-DM methodology				211–222	2010			IOS Press		Armando B. Mendes	Armando B. Mendes						0
534	Book		Data Science: Third International Conference of Pioneering Computer Scientists, Engineers and Educators, ICPCSEE 2017, Changsha, China, September 22-24, 2017					2017			Springer Publishing Company, Incorporated		Beiji Zou,Qilong Han,Guanglu Sun,Weipeng Jing,Xiaoning Peng,Zeguang Lu	Beiji Zou						0
535	Thesis		Leveraging Prior Knowledge and Structure for Data-Efficient Machine Learning					2022			Stanford University		Beliz Gunel	Beliz Gunel						0
536	Thesis		Convex approaches to text summarization					2012			University of California at Berkeley		Brian Christopher Gawalt	Brian Christopher Gawalt						0
537	Thesis		Neural Networks for the Sanitization of Compton Camera Based Prompt Gamma Imaging Data for Proton Radiotherapy					2022			University of Maryland, Baltimore County		Carlos Alexander Barajas,Webster, Justin T.,Peercy, Bradford E.,Wang, Jianwu,Polf, Jerimy C	Carlos Alexander Barajas						0
538	Thesis		Study of Deep Neural Networks on Graph Data in a Generative Learning Regime					2022			Auburn University		Chao Jiang	Chao Jiang						0
539	Book		Data Analytics: Practical Guide to Leverage Statistics and Big Data 2 in 1					2017			CreateSpace Independent Publishing Platform		Charles Jensen	Charles Jensen						0
540	Book		Data Mining: Beginners Analytics Guide for Business and Science					2017			CreateSpace Independent Publishing Platform		Charles Jensen	Charles Jensen						0
541	Book		Data Analytics: Ultimate Guide to Understanding How to Read Data 3 in 1					2017			CreateSpace Independent Publishing Platform		Charles Jensen	Charles Jensen						0
542	Book		Data Analytics: Practical Beginner?s Guide for Predictive Science					2017			CreateSpace Independent Publishing Platform		Charles Jensen	Charles Jensen						0
543	Thesis		Machine Learning Based Seismic Structural Health Monitoring and Reconnaissance					2022			University of California, Berkeley		Chenglong Li,Li, Shaofan,Guntuboyina, Adityanand	Chenglong Li						0
544	Thesis		A statistical learning framework for data mining of large-scale systems: algorithms, implementation, and applications					2007			Massachusetts Institute of Technology		Ching-Huei Tsou	Ching-Huei Tsou						0
545			Data collection organization effect in the National Medical Care Utilization and Expenditure Survey	J Econ Soc Meas				1986					Cohen SB.	Cohen SB		10286039				0
546	Thesis		Matching, archiving and visualizing cultural heritage artifacts using multi-channel images					2011			Princeton University		Corey Toler-Frankln	Corey Toler-Frankln						0
547	Conference Paper	Proceedings of the 36th European Conference on IR Research on Advances in Information Retrieval - Volume 8416	CiteSeerx: A Scholarly Big Dataset				311–322	2014			Springer-Verlag	Scholarly Big Data, CiteSeerx, Record Linkage	Cornelia Caragea,Jian Wu,Alina Ciobanu,Kyle Williams,Juan Fernández-Ramírez,Hung-Hsuan Chen,Zhaohui Wu,Lee Giles	Cornelia Caragea	Amsterdam, The Netherlands					0
548	Conference Paper	Proceedings of the Thirtieth AAAI Conference on Artificial Intelligence	Document type classification in online digital libraries				3997–4002	2016			AAAI Press		Cornelia Caragea,Jian Wu,Sujatha Das Gollapalli,C. Lee Giles	Cornelia Caragea	Phoenix, Arizona					0
549	Journal Article		Dynamic Data Partitioning for Distributed-Memory Multicomputers	J. Parallel Distrib. Comput.	38	2	158–175	1996			Academic Press, Inc.		Daniel J. Palermo,Eugene W. Hodges IV,Prithviraj Banerjee	Daniel J. Palermo						0
550	Book Section	Compiler optimizations for scalable parallel systems: languages, compilation techniques, and run time systems	Compiler optimization of dynamic data distributions for distributed-memory multicomputers				445–484	2001			Springer-Verlag		Daniel J. Palermo,Eugene W. Hodges,Prithviraj Banerjee	Daniel J. Palermo						0
551	Thesis		Compiler techniques for optimizing communication and data distribution for distributed-memory multicomputers					1996			University of Illinois at Urbana-Champaign		Daniel Joseph Palermo	Daniel Joseph Palermo						0
552	Thesis		Advanced learning systems for highly uncertain environments					2012			University of Southern California		Daoyuan Zhai	Daoyuan Zhai						0
553	Book		The Analytical Puzzle: Profitable Data Warehousing, Business Intelligence and Analytics					2012			Technics Publications, LLC		David Haertzen	David Haertzen						0
554	Thesis		Function representation and approximation by neural networks					1992			University of Michigan		David Shi Chen	David Shi Chen						0
555	Thesis		Gathering Natural Language Processing Data Using Experts					2021			University of Maryland, College Park		Denis Peskov,Resnik, Philip,Mazurek, Michelle,Shilton, Katie,Dickerson, John	Denis Peskov						0
556	Book Section	Multimodal corpora: from models of natural interaction to systems and applications	On the contextual analysis of agreement scores				122–137	2009			Springer-Verlag		Dennis Reidsma,Dirk Heylen,Rieks Op Den Akker	Dennis Reidsma						0
557	Conference Paper	Proceedings of the 6th International Conference on Applied Parallel Computing Advanced Scientific Computing	Parallelism in Knowledge Discovery Techniques				127–138	2002			Springer-Verlag		Domenico Talia	Domenico Talia						0
558	Thesis		How Might We Democratize Data? Analyzing Implications of Federal Data System Design for Communities and Individuals					2023			Brandeis University, The Heller School for Social Policy and Management		Drew A. Zachary,Rosenfeld, Lindsay,Doonan, Michael,Jarmin, Ron	Drew A. Zachary						0
559	Conference Paper	Proceedings of the 2009 international joint conference on Neural Networks	Neural networks cartridges for data mining on time series				256–263	2009			IEEE Press		Eduardo Ogasawara,Leonardo Murta,Geraldo Zimbrão,Marta Mattoso	Eduardo Ogasawara	Atlanta, Georgia, USA					0
560	Thesis		Soft Biometric Analysis: MultiPerson and RealTime Pedestrian Attribute Recognition in Crowded Urban Environments					2021			Universidade da Beira Interior (Portugal)		Ehsan Yaghoubi,Serra, Joaquim Mateus Paulo,Rodriguez, Ruben Vera,da Silva Tavares, Joao Manuel Ribeiro,Fred, Ana Luisa Nobre,de Almeida Alexandre, Luis Filipe Barbosa,Neves, Joao Carlos Raposo	Ehsan Yaghoubi						0
561			[Methods of artificial intelligence and their application in imaging diagnostics]	Magy Onkol				2020					Emri M.	Emri M		32520008				0
562			The dimensions of infant mortality in Sao Paulo	Braz J Popul Stud				1997					Ferreira CE, Flores LP.	Ferreira CE		12321509				0
563			[Evaluation of Chiapas’ HIV/AIDS information system of epidemiological surveillance]	Rev Med Inst Mex Seguro Soc				2019					Gómez-Ricárdez LA, Gómez-Dantes H, Krug-Llamas E, Mohela-Gómez A.	Gómez-Ricárdez LA		30777415				0
564	Thesis		A Dependability Framework for Wsn-Based Aquatic Monitoring Systems					2019			Universidade de Lisboa (Portugal)		Gonçalo João Vitorino de Jesus,Neves, Nuno Fuentecilla Maia Ferreira,Vieira, Marco Paulo Amorim,de Almeida, Luís Miguel Pinho,Fortunato, André Bustorff,Ferreira, Pedro Miguel Frazão Fernandes	Gonçalo João Vitorino de Jesus						0
565	Thesis		Generative Models and Bayesian Spillover Graphs for Dynamic Networks					2022			Cornell University		Grace Deng,Lee, Clarence,Ruppert, David	Grace Deng						0
566	Thesis		Next Generation Phenotyping in Clinical Trial Based on Real-World Data					2021			Yale University		Guannan Gong,Schulz, Wade,Zhao, Hongyu	Guannan Gong						0
567	Thesis		Integrating quality of service requirements in a distributed query processing environment					2003			Universite de Montreal		Haiwei Ye	Haiwei Ye						0
568	Book		Bioinformatics and Computational Biology					2015			CSREA Press		Hamid R. Arabnia,Quoc-Nam Tran,Mary Q. Yang,George Jandieri,Ashu M. G. Solo,Fernando G. Tinetti	Hamid R. Arabnia						0
569	Conference Paper	Proceedings of the 2009 conference on Information Modelling and Knowledge Bases XX	Information Modelling and Global Risk Management Systems				429–445	2009			IOS Press		Hannu Jaakkola,Bernhard Thalheim,Yutaka Kidawara,Koji Zettsu,Xing Chen,Anneli Heimbürger	Hannu Jaakkola						0
570			NA				45–51	2022				Product Matching, Machine Learning, NLP	Hari Charan Rao	Hari Charan Rao	Beijing, China					0
571	Book		Practical DataOps: Delivering Agile Data Science at Scale					2019			Apress		Harvinder Atwal	Harvinder Atwal						0
572			Effect of intraperitoneal radiotelemetry instrumentation on voluntary wheel running and surgical recovery in mice	J Am Assoc Lab Anim Sci				2012					Helwig BG, Ward JA, Blaha MD, Leon LR.	Helwig BG		23312089	PMC3447449			0
573	Conference Paper	Proceedings of the 27th ACM SIGKDD Conference on Knowledge Discovery &amp; Data Mining	2nd International Workshop on Data Quality Assessment for Machine Learning				4147–4148	2021	https://doi.org/10.1145/3447548.3469468	10.1145/3447548.3469468	Association for Computing Machinery	machine learning, data assessment, data quality	Hima Patel,Fuyuki Ishikawa,Laure Berti-Equille,Nitin Gupta,Sameep Mehta,Satoshi Masuda,Shashank Mujumdar,Shazia Afzal,Srikanta Bedathur,Yasuharu Nishi	Hima Patel	Virtual Event, Singapore					0
574	Conference Paper	5th Joint International Conference on Data Science &amp; Management of Data (9th ACM IKDD CODS and 27th COMAD)	Automatic Assessment of Quality of your Data for AI				354–357	2022	https://doi.org/10.1145/3493700.3493774	10.1145/3493700.3493774	Association for Computing Machinery		Hima Patel,Nitin Gupta,Naveen Panwar,Ruhi Sharma Mittal,Sameep Mehta,Shanmukha Guttula,Shashank Mujumdar,Shazia Afzal,Srikanta Bedathur,Vitobha Munigala	Hima Patel	Bangalore, India					0
575	Journal Article		A data centric AI framework for automating exploratory data analysis and data quality tasks	J. Data and Information Quality				2023	https://doi.org/10.1145/3603709	10.1145/3603709	Association for Computing Machinery	Data Preparation, Data Quality for AI, Exploratory Data Analysis, ML, Data-Centric AI	Hima Patel,Shanmukha Guttula,Nitin Gupta,Sandeep Hans,Ruhi Sharma Mittal,Lokesh N	Hima Patel						0
576	Conference Paper	Proceedings of the 28th ACM SIGKDD Conference on Knowledge Discovery and Data Mining	Advances in Exploratory Data Analysis, Visualisation and Quality for Data Centric AI Systems				4814–4815	2022	https://doi.org/10.1145/3534678.3542604	10.1145/3534678.3542604	Association for Computing Machinery	large scale analysis, visualization techniques, machine learning, data-centric ai, exploratory data analysis	Hima Patel,Shanmukha Guttula,Ruhi Sharma Mittal,Naresh Manwani,Laure Berti-Equille,Abhijit Manatkar	Hima Patel	Washington DC, USA					0
577			Applications of machine learning for imaging-driven diagnosis of musculoskeletal malignancies-a scoping review	Eur Radiol				2022	https://doi.org/10.1007/s00330-022-08981-3	10.1007/s00330-022-08981-3			Hinterwimmer F, Consalvo S, Neumann J, Rueckert D, von Eisenhart-Rothe R, Burgkart R.	Hinterwimmer F		35852574	PMC9474640			0
578			Measuring Quality of Healthcare Outcomes in Type 2 Diabetes from Routine Data: a Seven-nation Survey Conducted by the IMIA Primary Health Care Working Group	Yearb Med Inform				2017	https://doi.org/10.15265/IY-2017-005	10.15265/iy-2017-005			Hinton W, Liyanage H, McGovern A, Liaw ST, Kuziemsky C, Munro N, de Lusignan S.	Hinton W		28480471	PMC6250989			0
579			Annual reports in the Pacific: transforming data into information and knowledge	Pac Health Dialog				2012					Hodge N.	Hodge N		23240359				0
580			How to predict relapse in leukemia using time series data: A comparative in silico study	PLoS One				2021	https://doi.org/10.1371/journal.pone.0256585	10.1371/journal.pone.0256585			Hoffmann H, Baldow C, Zerjatke T, Gottschalk A, Wagner S, Karg E, Niehaus S, Roeder I, Glauche I, Scherf N.	Hoffmann H		34780493	PMC8592437			0
581	Journal Article		Big data to knowledge - Harnessing semiotic relationships of data quality and skills in genome curation work	J. Inf. Sci.	44	6	785–801	2018	https://doi.org/10.1177/0165551517748291	10.1177/0165551517748291	Sage Publications, Inc.	genome curation, DIK hierarchy, Data quality, semiotics	Hong Huang	Hong Huang						0
582	Journal Article		Prioritization of data quality dimensions and skills requirements in genome annotation work	J. Am. Soc. Inf. Sci. Technol.	63	1	195–207	2012	https://doi.org/10.1002/asi.21652	10.1002/asi.21652	John Wiley &amp; Sons, Inc.		Hong Huang,Besiki Stvilia,Corinne Jörgensen,Hank W. Bass	Hong Huang						0
583	Journal Article		Creating a database for health IT events via a hybrid deep learning model	J. of Biomedical Informatics	110	C	7	2020	https://doi.org/10.1016/j.jbi.2020.103556	10.1016/j.jbi.2020.103556	Elsevier Science	Medical error, Patient safety, Health information technology, Deep learning	Hong Kang,Yang Gong	Hong Kang						0
584			Machine Learning Applications in Endocrinology and Metabolism Research: An Overview	Endocrinol Metab (Seoul)				2020	https://doi.org/10.3803/EnM.2020.35.1.71	10.3803/enm.2020.35.1.71			Hong N, Park H, Rhee Y.	Hong N		32207266	PMC7090299			0
585	Journal Article		Enterprise ERP system optimization based on deep learning and dynamic fuzzy model	J. Intell. Fuzzy Syst.	38	6	7119–7131	2020	https://doi.org/10.3233/JIFS-179790	10.3233/jifs-179790	IOS Press	neural network, enterprise ERP system, Deep learning, data quality optimization	Hongjie Lin,Ekaterina Isaeva,Álvaro Rocha	Hongjie Lin						0
586	Journal Article		Data prediction model in wireless sensor networks based on bidirectional LSTM	EURASIP J. Wirel. Commun. Netw.	2019	1	1–12	2019	https://doi.org/10.1186/s13638-019-1511-4	10.1186/s13638-019-1511-4	Hindawi Limited	LSTM, Spatial-temporal correlation, Data prediction, Wireless sensor networks	Hongju Cheng,Zhe Xie,Leihuo Wu,Zhiyong Yu,Ruixing Li	Hongju Cheng						0
587	Journal Article		Assessing the quality of large-scale data standards: A case of XBRL GAAP Taxonomy	Decis. Support Syst.	59		351–360	2014	https://doi.org/10.1016/j.dss.2014.01.006	10.1016/j.dss.2014.01.006	Elsevier Science Publishers B. V.	GAAP Taxonomy, Quality assessment, Data standards, Data quality, Information quality, XBRL	Hongwei Zhu,Harris Wu	Hongwei Zhu						0
588	Journal Article		Driver Identification Using Deep Generative Model With Limited Data	Trans. Intell. Transport. Sys.	24	5	5159–5171	2023	https://doi.org/10.1109/TITS.2023.3240185	10.1109/tits.2023.3240185	IEEE Press		Hongyu Hu,Jiarui Liu,Guoying Chen,Yuting Zhao,Zhenhai Gao,Rencheng Zheng	Hongyu Hu						0
589			From lab-based studies to eye-tracking in virtual and real worlds: conceptual and methodological problems and solutions. Symposium 4 at the 20th European Conference on Eye Movement Research (ECEM) in Alicante, 20.8.2019	J Eye Mov Res				2019	https://doi.org/10.16910/jemr.12.7.8	10.16910/jemr.12.7.8			Hooge ITC, Hessels RS, Niehorster DC, Diaz GJ, Duchowski AT, Pelz JB.	Hooge ITC		33828764	PMC7917479			0
590			Uncovering a missing demographic in trauma registries: epidemiology of trauma among American Indians and Alaska Natives in Washington State	Inj Prev				2015	https://doi.org/10.1136/injuryprev-2014-041419	10.1136/injuryprev-2014-041419			Hoopes MJ, Dankovchik J, Weiser T, Cheng T, Bigback K, Knaster ES, Sugerman DE.	Hoopes MJ		25924945	PMC5603226	NIHMS899973		0
591			Artificial intelligence and spine imaging: limitations, regulatory issues and future direction	Eur Spine J				2022	https://doi.org/10.1007/s00586-021-07108-4	10.1007/s00586-021-07108-4			Hornung AL, Hornung CM, Mallow GM, Barajas JN, Espinoza Orías AA, Galbusera F, Wilke HJ, Colman M, Phillips FM, An HS, Samartzis D.	Hornung AL		35084588				0
592			Differentiation Between Anteroposterior and Posteroanterior Chest X-Ray View Position With Convolutional Neural Networks	Rofo				2021	https://doi.org/10.1055/a-1183-5227	10.1055/a-1183-5227			Hosch R, Kroll L, Nensa F, Koitka S.	Hosch R		32615636				0
593			Input data quality control for NDNQI national comparative statistics and quarterly reports: a contrast of three robust scale estimators for multiple outlier detection	BMC Res Notes				2012	https://doi.org/10.1186/1756-0500-5-456	10.1186/1756-0500-5-456			Hou Q, Crosser B, Mahnken JD, Gajewski BJ, Dunton N.	Hou Q		22920157	PMC3542164			0
594	Conference Paper	Participative Urban Health and Healthy Aging in the Age of AI: 19th International Conference, ICOST 2022, Paris, France, June 27–30, 2022, Proceedings	Real-Time Human Activity Recognition in Smart Home on&nbsp;Embedded Equipment: New Challenges				125–138	2022	https://doi.org/10.1007/978-3-031-09593-1_10	10.1007/978-3-031-09593-1_10	Springer-Verlag	Deep learning, Smart home, Real-time human activity recognition, Embedded equipments, Sensors	Houda Najeh,Christophe Lohr,Benoit Leduc	Houda Najeh	Paris, France					0
595			Comparison of denoising tools for the reconstruction of nonlinear multimodal images	Biomed Opt Express				2023	https://doi.org/10.1364/BOE.477384	10.1364/boe.477384			Houhou R, Quansah E, Meyer-Zedler T, Schmitt M, Hoffmann F, Guntinas-Lichius O, Popp J, Bocklitz T.	Houhou R		37497515	PMC10368050			0
596			Monitoring Mental Healthcare Services Using Business Analytics	Healthc Inform Res				2020	https://doi.org/10.4258/hir.2020.26.2.146	10.4258/hir.2020.26.2.146			Housbane S, Khoubila A, Ajbal K, Serhier Z, Agoub M, Battas O, Othmani MB.	Housbane S		32547811	PMC7278510			0
597			A framework for the development of a global standardised marine taxon reference image database (SMarTaR-ID) to support image-based analyses	PLoS One				2019	https://doi.org/10.1371/journal.pone.0218904	10.1371/journal.pone.0218904			Howell KL, Davies JS, Allcock AL, Braga-Henriques A, Buhl-Mortensen P, Carreiro-Silva M, Dominguez-Carrió C, Durden JM, Foster NL, Game CA, Hitchin B, Horton T, Hosking B, Jones DOB, Mah C, Laguionie Marchais C, Menot L, Morato T, Pearman TRR, Piechaud N, Ross RE, Ruhl HA, Saeedi H, Stefanoudis PV, Taranto GH, Thompson MB, Taylor JR, Tyler P, Vad J, Victorero L, Vieira RP, Woodall LC, Xavier JR, …	Howell KL		31891586	PMC6938304			0
598			Dengue models based on machine learning techniques: A systematic literature review	Artif Intell Med				2021	https://doi.org/10.1016/j.artmed.2021.102157	10.1016/j.artmed.2021.102157			Hoyos W, Aguilar J, Toro M.	Hoyos W		34531010				0
599			IBM Watson Analytics: Automating Visualization, Descriptive, and Predictive Statistics	JMIR Public Health Surveill				2016	https://doi.org/10.2196/publichealth.5810	10.2196/publichealth.5810			Hoyt RE, Snider D, Thompson C, Mantravadi S.	Hoyt RE		27729304	PMC5080525			0
600	Conference Paper	Proceedings of the 2023 Asia Conference on Computer Vision, Image Processing and Pattern Recognition	Self Attention in U-Net for Semantic Segmentation of Low Resolution SAR Images				Article 5	2023	https://doi.org/10.1145/3596286.3596291	10.1145/3596286.3596291	Association for Computing Machinery	SAR, Semantic segmentation, Deep Learning	Hrishikesh Singh Yadav,Priyanshu Panchal,Divyanshu Manawat,Girisha S,Shreesha S	Hrishikesh Singh Yadav	Phuket, Thailand					0
601			Iterative transfer learning with neural network for clustering and cell type classification in single-cell RNA-seq analysis	Nat Mach Intell				2020	https://doi.org/10.1038/s42256-020-00233-7	10.1038/s42256-020-00233-7			Hu J, Li X, Hu G, Lyu Y, Susztak K, Li M.	Hu J		33817554	PMC8009055	NIHMS1623444		0
602			Reversible Data Hiding By Using CNN Prediction and Adaptive Embedding	IEEE Trans Pattern Anal Mach Intell				2022	https://doi.org/10.1109/TPAMI.2021.3131250	10.1109/tpami.2021.3131250			Hu R, Xiang S.	Hu R		34847020				0
603	Journal Article		Spatial Data Quality in the Internet of Things: Management, Exploitation, and Prospects	ACM Comput. Surv.	55	3	Article 57	2022	https://doi.org/10.1145/3498338	10.1145/3498338	Association for Computing Machinery	spatiotemporal data cleaning, geo-sensory data, location refinement, quality management, spatiotemporal dependencies, Internet of Things, spatial computing, spatial queries	Huan Li,Hua Lu,Christian S. Jensen,Bo Tang,Muhammad Aamir Cheema	Huan Li						0
604			ChatGPT for shaping the future of dentistry: the potential of multi-modal large language model	Int J Oral Sci				2023	https://doi.org/10.1038/s41368-023-00239-y	10.1038/s41368-023-00239-y			Huang H, Zheng O, Wang D, Yin J, Wang Z, Ding S, Yin H, Xu C, Yang R, Zheng Q, Shi B.	Huang H		37507396	PMC10382494			0
605			Deep Learning for Outcome Prediction in Neurosurgery: A Systematic Review of Design, Reporting, and Reproducibility	Neurosurgery				2022	https://doi.org/10.1227/NEU.0000000000001736	10.1227/neu.0000000000001736			Huang J, Shlobin NA, DeCuypere M, Lam SK.	Huang J		34982868				0
606			Cost Effectiveness of Pembrolizumab vs. Standard-of-Care Chemotherapy as First-Line Treatment for Metastatic NSCLC that Expresses High Levels of PD-L1 in the United States	Pharmacoeconomics				2017	https://doi.org/10.1007/s40273-017-0527-z	10.1007/s40273-017-0527-z			Huang M, Lou Y, Pellissier J, Burke T, Liu FX, Xu R, Velcheti V.	Huang M		28620848	PMC5548835			0
607			Early Prediction of Refractory Epilepsy in Children Under Artificial Intelligence Neural Network	Front Neurorobot				2021	https://doi.org/10.3389/fnbot.2021.690220	10.3389/fnbot.2021.690220			Huang Y, Li Q, Yang Q, Huang Z, Gao H, Xu Y, Liao L.	Huang Y		34220480	PMC8245758			0
608	Conference Paper	Proceedings of the 2nd international joint conference, and Proceedings of the 10th Ibero-American Conference on AI 18th Brazilian conference on Advances in Artificial Intelligence	A fractal dimension based filter algorithm to select features for supervised learning				278–288	2006	https://doi.org/10.1007/11874850_32	10.1007/11874850_32	Springer-Verlag		Huei Diana Lee,Maria Carolina Monard,Feng Chung Wu	Huei Diana Lee	Ribeirão Preto, Brazil					0
609	Journal Article		Handling missing data through deep convolutional neural network	Inf. Sci.	595	C	278–293	2022	https://doi.org/10.1016/j.ins.2022.02.051	10.1016/j.ins.2022.02.051	Elsevier Science Inc.	Missing value, Convolutional neural network, Data imputation, Fuzzy clustering	Hufsa Khan,Xizhao Wang,Han Liu	Hufsa Khan						0
610	Conference Paper	Modeling Decisions for Artificial Intelligence: 19th International Conference, MDAI 2022, Sant Cugat, Spain, August 30 – September 2, 2022, Proceedings	Geolocated Data Generation and&nbsp;Protection Using Generative Adversarial Networks				80–91	2022	https://doi.org/10.1007/978-3-031-13448-7_7	10.1007/978-3-031-13448-7_7	Springer-Verlag	Differential privacy, Synthetic trajectories, Generative Adversarial Networks, Disclosure risk, Privacy, Information loss	Hugo Alatrista-Salas,Peter Montalvo-Garcia,Miguel Nunez-del-Prado,Julián Salas	Hugo Alatrista-Salas	Sant Cugat, Spain					0
611	Conference Paper	Proceedings of the 14th international conference on Web-Age Information Management	A data cleaning framework based on user feedback				514–520	2013	https://doi.org/10.1007/978-3-642-38562-9_52	10.1007/978-3-642-38562-9_52	Springer-Verlag	user feedback, data quality rules, Bayesian decision, data clean	Hui Xie,Hongzhi Wang,Jianzhong Li,Hong Gao	Hui Xie	Beidaihe, China					0
612	Conference Paper	Proceedings of the 2007 ACM SIGMOD international conference on Management of data	Quality is in the eye of the beholder: towards user-centric web-databases				1106–1108	2007	https://doi.org/10.1145/1247480.1247622	10.1145/1247480.1247622	Association for Computing Machinery	quality contracts, user-centric, query processing, transaction processing, web-databases, quality of data, quality of service	Huiming Qu,Jie Xu,Alexandros Labrinidis	Huiming Qu	Beijing, China					0
613	Journal Article		Assessing the understandability of a data warehouse logical model using a decision-tree approach	SIGSOFT Softw. Eng. Notes	39	5	1–6	2014	https://doi.org/10.1145/2659118.2659131	10.1145/2659118.2659131	Association for Computing Machinery	understandability, data warehouse, logical model quality, decision tree, metric, multidimensional logical model, data mining	Hunny Gaur,Manoj Kumar	Hunny Gaur						0
614			A new approach to eliciting information about induced abortion	Stud Fam Plann				1993					Huntington D, Mensch B, Toubia N.	Huntington D		8390117				0
615			Parallel factor analysis for multidimensional decomposition of functional near-infrared spectroscopy data	Neurophotonics				2022	https://doi.org/10.1117/1.NPh.9.4.045004	10.1117/1.nph.9.4.045004			Hüsser A, Caron-Desrochers L, Tremblay J, Vannasing P, Martínez-Montes E, Gallagher A.	Hüsser A		36405999	PMC9665873			0
616	Thesis		Reducing Effort of Labelling Software Engineering Data with Semi-Supervised Learning					2022			North Carolina State University		Huy Quang Tu	Huy Quang Tu						0
617	Journal Article		Optimization of FFR prediction algorithm for gray zone by hemodynamic features with synthetic model and biometric data	Comput. Methods Prog. Biomed.	220	C	14	2022	https://doi.org/10.1016/j.cmpb.2022.106827	10.1016/j.cmpb.2022.106827	Elsevier North-Holland, Inc.	Coronary stenosis, Lattice Boltzmann method, Artificial intelligence, Gray zone, Fractional flow reserve	Hyeong Jun Lee,Young Woo Kim,Jun Hong Kim,Yong-Joon Lee,Jinseok Moon,Peter Jeong,Joonhee Jeong,Jung-Sun Kim,Joon Sang Lee	Hyeong Jun Lee						0
618			Method for Data Quality Assessment of Synthetic Industrial Data	Sensors (Basel)				2022	https://doi.org/10.3390/s22041608	10.3390/s22041608			Iantovics LB, Enăchescu C.	Iantovics LB		35214509	PMC8876977			0
619			A review on machine learning methods for in silico toxicity prediction	J Environ Sci Health C Environ Carcinog Ecotoxicol Rev				2018	https://doi.org/10.1080/10590501.2018.1537118	10.1080/10590501.2018.1537118			Idakwo G, Luttrell J, Chen M, Hong H, Zhou Z, Gong P, Zhang C.	Idakwo G		30628866				0
620			Comparing Single-Page, Multipage, and Conversational Digital Forms in Health Care: Usability Study	JMIR Hum Factors				2021	https://doi.org/10.2196/25787	10.2196/25787			Iftikhar A, Bond RR, McGilligan V, Leslie SJ, Rjoob K, Knoery C, Quigg C, Campbell R, Boyd K, McShane A, Peace A.	Iftikhar A		34037531	PMC8190652			0
621	Thesis		Integrated Framework for Data Quality and Security Evaluation on Mobile Devices					2020			Rochester Institute of Technology		Igor Khokhlov,Justin Cappos,Mehdi Mirakhorli,Alexander Ororbia,Stanisław Radziszowski,Sergey Lyshevski	Igor Khokhlov						0
622	Journal Article		Machine Learning and Data Cleaning: Which Serves the Other?	J. Data and Information Quality	14	3	Article 13	2022	https://doi.org/10.1145/3506712	10.1145/3506712	Association for Computing Machinery	data cleaning, Machine learning	Ihab F. Ilyas,Theodoros Rekatsinas	Ihab F. Ilyas						0
623	Book		Data Cleaning					2019	https://doi.org/10.1145/3310205		Association for Computing Machinery		Ihab F. Ilyas,Xu Chu	Ihab F. Ilyas						0
624	Conference Paper	Services – SERVICES 2019: 15th World Congress, Held as Part of the Services Conference Federation, SCF 2019, San Diego, CA, USA, June 25–30, 2019, Proceedings	Big Data Quality: A Data Quality Profiling Model				61–77	2019	https://doi.org/10.1007/978-3-030-23381-5_5	10.1007/978-3-030-23381-5_5	Springer-Verlag	Data quality profiling, Big Data quality, Profile repository, Data Quality Profile	Ikbal Taleb,Mohamed Adel Serhani,Rachida Dssouli	Ikbal Taleb	San Diego, CA, USA					0
625	Journal Article		Artificial Neural Networks for Real-Time Data Quality Assurance	Ada Lett.	42	1	86–89	2022	https://doi.org/10.1145/3577949.3577966	10.1145/3577949.3577966	Association for Computing Machinery	data quality, sensor networks, forecasting, neural networks, environmental monitoring	Inês Sousa Sousa,António Casimiro,José Cecílio	Inês Sousa Sousa						0
626	Conference Paper	2018 21st International Conference on Intelligent Transportation Systems (ITSC)	A Deep-Learning Approach for the Detection of Overexposure in Automotive Camera Images				2030–2035	2018	https://doi.org/10.1109/ITSC.2018.8569692	10.1109/itsc.2018.8569692	IEEE Press		Inga Jatzkowski,Daniel Wilke,Markus Maurer	Inga Jatzkowski	Maui, HI, USA					0
627	Conference Paper	Proceedings of the 22nd ACM SIGKDD International Conference on Knowledge Discovery and Data Mining	The Wisdom of Crowds: Best Practices for Data Prep &amp; Machine Learning Derived from Millions of Data Science Workflows				411	2016	https://doi.org/10.1145/2939672.2945365	10.1145/2939672.2945365	Association for Computing Machinery	machine learning tools, analytics, visual workflow, data visualization, wisdom of the crowds	Ingo Mierswa	Ingo Mierswa	San Francisco, California, USA					0
628			Enhancing global health security in Thailand: Strengths and challenges of initiating a One Health approach to avian influenza surveillance	One Health				2022	https://doi.org/10.1016/j.onehlt.2022.100397	10.1016/j.onehlt.2022.100397			Innes GK, Lambrou AS, Thumrin P, Thukngamdee Y, Tangwangvivat R, Doungngern P, Noradechanon K, Netrabukkana P, Meidenbauer K, Mehoke T, Heaney CD, Hinjoy S, Elayadi AN.	Innes GK		35686140	PMC9171517			0
629			Systematic Review of Advanced AI Methods for Improving Healthcare Data Quality in Post COVID-19 Era	IEEE Rev Biomed Eng				2023	https://doi.org/10.1109/RBME.2022.3216531	10.1109/rbme.2022.3216531			Isgut M, Gloster L, Choi K, Venugopalan J, Wang MD.	Isgut M		36269930				0
630			DeepCGP: A Deep Learning Method to Compress Genome-Wide Polymorphisms for Predicting Phenotype of Rice	IEEE/ACM Trans Comput Biol Bioinform				2023	https://doi.org/10.1109/TCBB.2022.3231466	10.1109/tcbb.2022.3231466			Islam T, Kim CH, Iwata H, Shimono H, Kimura A.	Islam T		37018338				0
631	Book Section	Database Systems for Advanced Applications: DASFAA 2009 International Workshops: BenchmarX, MCIS, WDPP, PPDA, MBC, PhD, Brisbane, Australia, April 20 - 23, 2009	Tailoring Data Quality Models Using Social Network Preferences				152–166	2009	https://doi.org/10.1007/978-3-642-04205-8_14	10.1007/978-3-642-04205-8_14	Springer-Verlag		Ismael Caballero,Eugenio Verbo,Manuel Serrano,Coral Calero,Mario Piattini	Ismael Caballero						0
632	Conference Paper	Proceedings of the 17th International Conference on Enterprise Information Systems - Volume 1	Towards Principled Data Science Assessment				374–378	2015	https://doi.org/10.5220/0005463703740378	10.5220/0005463703740378	SCITEPRESS - Science and Technology Publications, Lda	Data Governance, Data Scientist, Maturity Model, Data Quality Management., Data Management	Ismael Caballero,Laure Berti-Equille,Mario Piattini	Ismael Caballero	Barcelona, Spain					0
633			Laboratory environment and bio-medical experience: the impact of administration technique on the quality of immune-behavior data results in stress experience	Bioimpacts				2015	https://doi.org/10.15171/bi.2015.25	10.15171/bi.2015.25			Issam N, Abdelkrim T, Ibtissem C, Narjess K.	Issam N		26929920	PMC4769786			0
634			Performance Test of the Rotational Sensor blueSeis-3A in a Huddle Test in Fürstenfeldbruck	Sensors (Basel)				2021	https://doi.org/10.3390/s21093170	10.3390/s21093170			Izgi G, Eibl EPS, Donner S, Bernauer F.	Izgi G		34063575	PMC8124979			0
635	Journal Article		IoT-Based Harmful Toxic Gases Monitoring and Fault Detection on the Sensor Dataset Using Deep Learning Techniques	Sci. Program.	2022		11	2022	https://doi.org/10.1155/2022/7516328	10.1155/2022/7516328	Hindawi Limited		J. Praveenchandar,D. Vetrithangam,S. Kaliappan,M. Karthick,Naresh Kumar Pegada,Pravin P. Patil,S. Govinda Rao,Syed Umar,Punit Gupta	J. Praveenchandar						0
636	Journal Article		Machine learning and BIM visualization for maintenance issue classification and enhanced data collection	Adv. Eng. Inform.	38	C	101–112	2018	https://doi.org/10.1016/j.aei.2018.06.007	10.1016/j.aei.2018.06.007	Elsevier Science Publishers B. V.	Work orders, Visualization, Predictive models, Building information modelling, Facility management, Machine learning	J.J. McArthur,Nima Shahbazi,Ricky Fok,Christopher Raghubar,Brandon Bortoluzzi,Aijun An	J.J. McArthur						0
637	Book		Data Quality: The Accuracy Dimension					2003	https://doi.org/10.1016/B978-1-55860-891-7.X5000-8		Morgan Kaufmann Publishers Inc.		Jack E. Olson	Jack E. Olson						0
638			A targeted metabolomics approach for clinical diagnosis of inborn errors of metabolism	Anal Chim Acta				2018	https://doi.org/10.1016/j.aca.2018.03.058	10.1016/j.aca.2018.03.058			Jacob M, Malkawi A, Albast N, Al Bougha S, Lopata A, Dasouki M, Abdel Rahman AM.	Jacob M		29801603				0
639			Biomarkers for Progression in Diabetic Retinopathy: Expanding Personalized Medicine through Integration of AI with Electronic Health Records	Semin Ophthalmol				2021	https://doi.org/10.1080/08820538.2021.1893351	10.1080/08820538.2021.1893351			Jacoba CMP, Celi LA, Silva PS.	Jacoba CMP		33734908	PMC8122081	NIHMS1689553		0
640	Journal Article		Instance selection-based dissimilar weldment design prediction for resistant spot welding	Adv. Eng. Inform.	52	C	13	2022	https://doi.org/10.1016/j.aei.2022.101597	10.1016/j.aei.2022.101597	Elsevier Science Publishers B. V.	Dissimilar weldment design prediction, Dynamic data, Dynamic time warping, Data mining, Nugget size prediction, Weldment case similarity	Jaemun Sim,Kyoung-Yun Kim	Jaemun Sim						0
641			A Benchmark for Data Imputation Methods	Front Big Data				2021	https://doi.org/10.3389/fdata.2021.693674	10.3389/fdata.2021.693674			Jäger S, Allhorn A, Bießmann F.	Jäger S		34308343	PMC8297389			0
642	Conference Paper	Proceedings of the SIGCHI Conference on Human Factors in Computing Systems	'Helpfulness' in online communities: a measure of message quality				955–964	2009	https://doi.org/10.1145/1518701.1518848	10.1145/1518701.1518848	Association for Computing Machinery	product reviews, information quality, online community, information overload, social navigation	Jahna Otterbacher	Jahna Otterbacher	Boston, MA, USA					0
643			Psychometric Evaluation of the Postoperative Recovery Profile	Nurs Res Pract				2023	https://doi.org/10.1155/2023/3745570	10.1155/2023/3745570			Jakobsson J.	Jakobsson J		37283987	PMC10241590			0
644			Objective Assessment of Beat Quality in Transcranial Doppler Measurement of Blood Flow Velocity in Cerebral Arteries	IEEE Trans Biomed Eng				2020	https://doi.org/10.1109/TBME.2019.2923146	10.1109/tbme.2019.2923146			Jalaleddini K, Canac N, Thorpe SG, O'Brien MJ, Ranjbaran M, Delay B, Dorn AY, Scalzo F, Thibeault CM, Wilk SJ, Hamilton RB.	Jalaleddini K		31217091				0
645			Rapid quantification of urinary 11-nor-delta9-tetrahydrocannabinol-9-carboxylic acid using fast gas chromatography-mass spectrometry	J Anal Toxicol				2005	https://doi.org/10.1093/jat/29.7.664	10.1093/jat/29.7.664			Jamerson MH, Welton RM, Morris-Kukoski CL, Klette KL.	Jamerson MH		16419397				0
646	Thesis		A Quantitative Study of the Relationship of Data Quality Dimensions and User Satisfaction with Cyber Threat Intelligence					2022			Capella University		James Bridge,Marbury, Raymond,Borchers, Andrew	James Bridge						0
647			Improving Integration Effectiveness of ID Mapping Based Biological Record Linkage	IEEE/ACM Trans Comput Biol Bioinform				2015	https://doi.org/10.1109/TCBB.2014.2355213	10.1109/tcbb.2014.2355213			Jamil HM.	Jamil HM		26357233				0
648	Journal Article		Effective and efficient similarity searching in motion capture data	Multimedia Tools Appl.	77	10	12073–12094	2018	https://doi.org/10.1007/s11042-017-4859-7	10.1007/s11042-017-4859-7	Kluwer Academic Publishers	k-NN query, Motion image, Fixed-size motion feature, Efficient indexing, Motion capture data retrieval, Effective similarity measure, Convolutional neural network	Jan Sedmidubsky,Petr Elias,Pavel Zezula	Jan Sedmidubsky						0
649			Diagnostic accuracy of pleural fluid NT-pro-BNP for pleural effusions of cardiac origin: a systematic review and meta-analysis	BMC Pulm Med				2010	https://doi.org/10.1186/1471-2466-10-58	10.1186/1471-2466-10-58			Janda S, Swiston J.	Janda S		21092122	PMC2994800			0
650	Conference Paper	Proceedings of the second international conference on Human-agent interaction	Crowdsourcing agents for smart IoT				103	2014	https://doi.org/10.1145/2658861.2658948	10.1145/2658861.2658948	Association for Computing Machinery	internet of things, crowdsourcing, cyber-physical systems, activity recognition, intelligent agents	Jane Yung-jen Hsu	Jane Yung-jen Hsu	Tsukuba, Japan					0
651			From shallow to deep: some lessons learned from application of machine learning for recognition of functional genomic elements in human genome	Hum Genomics				2022	https://doi.org/10.1186/s40246-022-00376-1	10.1186/s40246-022-00376-1			Jankovic B, Gojobori T.	Jankovic B		35180894	PMC8855580			0
652			Predicting the next Pogačar: a data analytical approach to detect young professional cycling talents	Ann Oper Res				2023	https://doi.org/10.1007/s10479-021-04476-4	10.1007/s10479-021-04476-4			Janssens B, Bogaert M, Maton M.	Janssens B		35068645	PMC8765833			0
653	Thesis		Assessing the Fitness for Use of Real-World Electronic Health Records and Log Data with and Without the Application of Privacy Preserving Technologies					2021			University of Washington		Jason A. Thomas,Luo, Gang,Trunnell, Matthew	Jason A. Thomas						0
654	Thesis		Data quality in data mining and machine learning					2007			Florida Atlantic University		Jason Van Hulse	Jason Van Hulse						0
655	Conference Paper	Proceedings of the 2012 11th International Conference on Machine Learning and Applications - Volume 02	A Novel Noise-Resistant Boosting Algorithm for Class-Skewed Data				551–557	2012	https://doi.org/10.1109/ICMLA.2012.153	10.1109/icmla.2012.153	IEEE Computer Society	class noise, noise-resistant boosting algorithms, class-skewed data	Jason Van Hulse,Taghi M. Khoshgoftaar,Amri Napolitano	Jason Van Hulse						0
656			Comparative performance analysis of support vector regression and artificial neural network for prediction of municipal solid waste generation	Waste Manag Res				2022	https://doi.org/10.1177/0734242X211008526	10.1177/0734242x211008526			Jassim MS, Coskuner G, Zontul M.	Jassim MS		33818220				0
657	Thesis		Data preparation for clinical data mining in developing a problem list proposing system					2008			University of Utah		Jau-Huei Lin	Jau-Huei Lin						0
658			Cleansing and Imputation of Body Mass Index Data and Its Impact on a Machine Learning Based Prediction Model	Stud Health Technol Inform				2018	https://doi.org/https://books.google.de/books?hl=de&lr=&id=K-RhDwAAQBAJ&oi=fnd&pg=PA116&dq=Cleansing+and+Imputation+of+Body+Mass+Index+Data+and+Its+Impact+on+a+Machine+Learning+Based+Prediction+Model&ots=NnMPVfi_Ky&sig=lga0bKyWLqtk32wfF_luttAzpn0#v=onepage&q=Cleansing%20and%20Imputation%20of%20Body%20Mass%20Index%20Data%20and%20Its%20Impact%20on%20a%20Machine%20Learning%20Based%20Prediction%20Mod…				Jauk S, Kramer D, Leodolter W.	Jauk S		29726427				0
659			Adoption of knowledge-graph best development practices for scalable and optimized manufacturing processes	MethodsX				2023	https://doi.org/10.1016/j.mex.2023.102124	10.1016/j.mex.2023.102124			Jawad MS, Dhawale C, Ramli AAB, Mahdin H.	Jawad MS		36974325	PMC10038788			0
660			Cross-cultural evaluation of the Parkinson's Disease Questionnaire: tests of data quality, score reliability, response rate, and scaling assumptions in the United States, Canada, Japan, Italy, and Spain	J Clin Epidemiol				2003	https://doi.org/10.1016/s0895-4356(03)00148-3	10.1016/s0895-4356(03)00148-3			Jenkinson C, Fitzpatrick R, Norquist J, Findley L, Hughes K.	Jenkinson C		14505768				0
661			Use of the short form health survey (SF-36) in patients with amyotrophic lateral sclerosis: tests of data quality, score reliability, response rate and scaling assumptions	J Neurol				2002	https://doi.org/10.1007/pl00007861	10.1007/pl00007861			Jenkinson C, Hobart J, Chandola T, Fitzpatrick R, Peto V, Swash M; ALS-HPS Steering Group. Amyotrophic Lateral Sclerosis Health Profile Study.	Jenkinson C		11985383				0
662			Evaluation of the American version of the 30-item Endometriosis Health Profile (EHP-30)	Qual Life Res				2008	https://doi.org/10.1007/s11136-008-9403-9	10.1007/s11136-008-9403-9			Jenkinson C, Kennedy S, Jones G.	Jenkinson C		18846435				0
663	Journal Article		Exploring complex and big data	Int. J. Appl. Math. Comput. Sci.	27	4	669–679	2017	https://doi.org/10.1515/amcs-2017-0046	10.1515/amcs-2017-0046	Walter de Gruyter &amp; Co.	deep learning, data integration, data provenance, big data, complex data, data streams	Jerzy Stefanowski,Krzysztof Krawiec,Robert Wrembel	Jerzy Stefanowski						0
664			A Survey on Data Quality for Dependable Monitoring in Wireless Sensor Networks	Sensors (Basel)				2017	https://doi.org/10.3390/s17092010	10.3390/s17092010			Jesus G, Casimiro A, Oliveira A.	Jesus G		28869505	PMC5620495			0
665	Book		IBM SPSS Modeler Essentials: Effective techniques for building powerful data mining and predictive analytics solutions					2017			Packt Publishing		Jesus Salcedo,Keith McCormick	Jesus Salcedo						0
666	Journal Article		Improving OER descriptions to enhance their availability, reuse, and enrichment	Education and Information Technologies	27	2	1811–1839	2022	https://doi.org/10.1007/s10639-021-10641-w	10.1007/s10639-021-10641-w	Kluwer Academic Publishers	Data quality, Data model, Educational resources, Open data, Linked open data, OER, Semantic web, Metadata	Jhon Francined Herrera-Cubides,Paulo Alonso Gaona-García,Carlos Enrique Montenegro-Marín,Salvador Sánchez-Alonso	Jhon Francined Herrera-Cubides						0
667	Journal Article		Towards the Construction of a User Unique Authentication Mechanism on LMS Platforms through Model-Driven Engineering (MDE)	Sci. Program.	2019		16	2019	https://doi.org/10.1155/2019/9313571	10.1155/2019/9313571	Hindawi Limited		Jhon Francined Herrera-Cubides,Paulo Alonso Gaona-García,Geiner Alexis Salcedo-Salgado,Vicente García-Díaz	Jhon Francined Herrera-Cubides						0
668			Status of AI-Enabled Clinical Decision Support Systems Implementations in China	Methods Inf Med				2021	https://doi.org/10.1055/s-0041-1736461	10.1055/s-0041-1736461			Ji M, Chen X, Genchev GZ, Wei M, Yu G.	Ji M		34695871				0
669	Journal Article		Improving Open Information Extraction with Distant Supervision Learning	Neural Process. Lett.	53	5	3287–3306	2021	https://doi.org/10.1007/s11063-021-10548-0	10.1007/s11063-021-10548-0	Kluwer Academic Publishers	Distant supervision learning, Sequence-to-sequence model, Open information extraction, Neural network	Jiabao Han,Hongzhi Wang	Jiabao Han						0
670	Journal Article		Data quality assessment and analysis for pest identification in smart agriculture	Comput. Electr. Eng.	103	C	11	2022	https://doi.org/10.1016/j.compeleceng.2022.108322	10.1016/j.compeleceng.2022.108322	Pergamon Press, Inc.	Smart agriculture, Pest identification, Information entropy, Data-centric	Jiachen Yang,Guipeng Lan,Yang Li,Yicheng Gong,Zhuo Zhang,Sezai Ercisli	Jiachen Yang						0
671	Journal Article		On region-level travel demand forecasting using multi-task adaptive graph attention network	Inf. Sci.	622	C	161–177	2023	https://doi.org/10.1016/j.ins.2022.11.138	10.1016/j.ins.2022.11.138	Elsevier Science Inc.	Dynamic graph neural network, Demand prediction, Multi-task learning	Jian Liang,Jinjun Tang,Fan Gao,Zhe Wang,Helai Huang	Jian Liang						0
672	Journal Article		A hybrid model of partial least squares and neural network for traffic incident detection	Expert Syst. Appl.	39	5	4775–4784	2012	https://doi.org/10.1016/j.eswa.2011.09.158	10.1016/j.eswa.2011.09.158	Pergamon Press, Inc.	Partial least squares, AUC, Automatic incident detection, Data cleansing, Neural network	Jian Lu,Shuyan Chen,Wei Wang,Henk van Zuylen	Jian Lu						0
673	Journal Article		Big Data Market Optimization Pricing Model Based on Data Quality	Complex.	2019		10	2019	https://doi.org/10.1155/2019/5964068	10.1155/2019/5964068	John Wiley &amp; Sons, Inc.		Jian Yang,Chongchong Zhao,Chunxiao Xing,Thiago Christiano Silva	Jian Yang						0
674			Deep Denoising of Raw Biomedical Knowledge Graph From COVID-19 Literature, LitCovid, and Pubtator: Framework Development and Validation	J Med Internet Res				2022	https://doi.org/10.2196/38584	10.2196/38584			Jiang C, Ngo V, Chapman R, Yu Y, Liu H, Jiang G, Zong N.	Jiang C		35658098	PMC9301549			0
675			Multiplexed LC-MS/MS method for the simultaneous quantitation of three novel hepatitis C antivirals, daclatasvir, asunaprevir, and beclabuvir in human plasma	J Pharm Biomed Anal				2015	https://doi.org/10.1016/j.jpba.2015.01.027	10.1016/j.jpba.2015.01.027			Jiang H, Kandoussi H, Zeng J, Wang J, Demers R, Eley T, He B, Burrell R, Easter J, Kadiyala P, Pursley J, Cojocaru L, Baker C, Ryan J, Aubry AF, Arnold ME.	Jiang H		25676854				0
676			Increasing respondent engagement in composite time trade-off tasks by imposing three minimum trade-offs to improve data quality	Eur J Health Econ				2021	https://doi.org/10.1007/s10198-020-01224-6	10.1007/s10198-020-01224-6			Jiang R, Kohlmann T, Lee TA, Mühlbacher A, Shaw J, Walton S, Pickard AS.	Jiang R		32860093				0
677			Comparison of Preferences and Data Quality between Discrete Choice Experiments Conducted in Online and Face-to-Face Respondents	Med Decis Making				2023	https://doi.org/10.1177/0272989X231171912	10.1177/0272989x231171912			Jiang R, Pullenayegum E, Shaw JW, Mühlbacher A, Lee TA, Walton S, Kohlmann T, Norman R, Pickard AS.	Jiang R		37199407				0
678			Comparison of online and face-to-face valuation of the EQ-5D-5L using composite time trade-off	Qual Life Res				2021	https://doi.org/10.1007/s11136-020-02712-1	10.1007/s11136-020-02712-1			Jiang R, Shaw J, Mühlbacher A, Lee TA, Walton S, Kohlmann T, Norman R, Pickard AS.	Jiang R		33247810	PMC8068705			0
679	Conference Paper	Proceedings of the 2014 IEEE/ACM International Symposium on Big Data Computing	A Scalable Data Science Workflow Approach for Big Data Bayesian Network Learning				16–25	2014	https://doi.org/10.1109/BDC.2014.10	10.1109/bdc.2014.10	IEEE Computer Society	Kepler, Big Data, Ensemble learning, Bayesian network, Distributed computing, Hadoop, Scientific workflow	Jianwu Wang,Yan Tang,Mai Nguyen,Ilkay Altintas	Jianwu Wang						0
680	Conference Paper	Proceedings of the 14th Pacific-Asia conference on Advances in Knowledge Discovery and Data Mining - Volume Part I	UNN: a neural network for uncertain data classification				449–460	2010	https://doi.org/10.1007/978-3-642-13657-3_48	10.1007/978-3-642-13657-3_48	Springer-Verlag	uncertainty, classification, neural network	Jiaqi Ge,Yuni Xia,Chandima Nadungodage	Jiaqi Ge	Hyderabad, India					0
681	Conference Paper	Pattern Recognition and Computer Vision: 5th Chinese Conference, PRCV 2022, Shenzhen, China, November 4–7, 2022, Proceedings, Part I	A Radar HRRP Target Recognition Method Based on&nbsp;Conditional Wasserstein VAEGAN and&nbsp;1-D CNN				762–777	2022	https://doi.org/10.1007/978-3-031-18907-4_59	10.1007/978-3-031-18907-4_59	Springer-Verlag	One-dimensional convolution neural network, High resolution range profile, Class-balancing method, Generative adversarial network, Variational autoencoder	Jiaxing He,Xiaodan Wang,Qian Xiang	Jiaxing He	Shenzhen, China					0
682	Conference Paper	Proceedings of the 2023 Conference on Human Information Interaction and Retrieval	Consumer Health Information Quality, Credibility, and Trust: An Analysis of Definitions, Measures, and Conceptual Dimensions				197–210	2023	https://doi.org/10.1145/3576840.3578331	10.1145/3576840.3578331	Association for Computing Machinery	Quality, Measures, Credibility, Definitions, Trust, Consumer health information	Jiaying Liu,Yan Zhang,Yeolib Kim	Jiaying Liu	Austin, TX, USA					0
683	Conference Paper	Proceedings of the 2021 International Conference on Management of Data	Auto-Validate: Unsupervised Data Validation Using Data-Domain Patterns Inferred from Data Lakes				1678–1691	2021	https://doi.org/10.1145/3448016.3457250	10.1145/3448016.3457250	Association for Computing Machinery	data lake, data pipelines, data quality, data validation	Jie Song,Yeye He	Jie Song	Virtual Event, China					0
684	Conference Paper	Proceedings of the 2021 4th International Conference on E-Business, Information Management and Computer Science	The Classification of Gene Sequencer Based on Machine Learning				84–88	2022	https://doi.org/10.1145/3511716.3511730	10.1145/3511716.3511730	Association for Computing Machinery	Quality of sequencing, Classification of gene Sequencer, Machine learning	Jie Yang,Yong Cao	Jie Yang	Hong Kong, China					0
685	Journal Article		Mitigating Bias and Error in Machine Learning to Protect Sports Data	Intell. Neuroscience	2022		9	2022	https://doi.org/10.1155/2022/4777010	10.1155/2022/4777010	Hindawi Limited		Jie Zhang,Jia Li,Konstantinos Demertzis	Jie Zhang						0
686	Thesis		Novel Machine Learning Algorithms for Detecting Biological Signals in Protein Sequences: Investigation of Plasmodesmata					2021			University of Delaware		Jiefu Li,Wu, Cathy,Lee, Jung-Youn,Shanker, Vijay	Jiefu Li						0
687			Forecasting Progressive Trends in Keratoconus by Means of a Time Delay Neural Network	J Clin Med				2021	https://doi.org/10.3390/jcm10153238	10.3390/jcm10153238			Jiménez-García M, Issarti I, Kreps EO, Ní Dhubhghaill S, Koppen C, Varssano D, Rozema JJ; The REDCAKE Study Group.	Jiménez-García M		34362023	PMC8347247			0
688			Application of a Blockchain Platform to Manage and Secure Personal Genomic Data: A Case Study of LifeCODE.ai in China	J Med Internet Res				2019	https://doi.org/10.2196/13587	10.2196/13587			Jin XL, Zhang M, Zhou Z, Yu X.	Jin XL		31507268	PMC6786844			0
689	Journal Article		Automatic accuracy assessment via hashing in multiple-source environment	Expert Syst. Appl.	37	3	2609–2620	2010	https://doi.org/10.1016/j.eswa.2009.08.023	10.1016/j.eswa.2009.08.023	Pergamon Press, Inc.	Context, Accuracy, Locality-sensitive hashing (LSH), Data quality, Automatic assessment, Jensen-Shannon divergence (JSD)	Jingyu Han,Dawei Jiang,Lingjuan Li	Jingyu Han						0
690	Journal Article		Web article quality ranking based on web community knowledge	Computing	97	5	509–537	2015	https://doi.org/10.1007/s00607-014-0435-4	10.1007/s00607-014-0435-4	Springer-Verlag	Semantic corpus, 68U35, 68T30, Freshness, Completeness, Fact, Accuracy, Data quality, Web article	Jingyu Han,Kejia Chen,Jianing Wang	Jingyu Han						0
691	Journal Article		Assessment of web article's completeness by capturing discussed topics	Int. J. Web Eng. Technol.	9	3	247–276	2014	https://doi.org/10.1504/IJWET.2014.065871	10.1504/ijwet.2014.065871	Inderscience Publishers		Jingyu Han,Kejia Chen,Zhu Zheng,Yanying Yang	Jingyu Han						0
692	Conference Paper	Proceedings of the 12th international conference on Web-age information management	Web article quality assessment in multi-dimensional space				214–225	2011			Springer-Verlag		Jingyu Han,Xiong Fu,Kejia Chen,Chuandong Wang	Jingyu Han	Wuhan, China					0
693	Conference Paper	Proceedings of the 17th international conference on Database Systems for Advanced Applications - Volume Part I	Assessing web article quality by harnessing collective intelligence		Part I		428–439	2012	https://doi.org/10.1007/978-3-642-29038-1_31	10.1007/978-3-642-29038-1_31	Springer-Verlag		Jingyu Han,Xueping Chen,Kejia Chen,Dawei Jiang	Jingyu Han	Busan, South Korea					0
694	Conference Paper	Proceedings of the 2015 IEEE 17th International Conference on High Performance Computing and Communications, 2015 IEEE 7th International Symposium on Cyberspace Safety and Security, and 2015 IEEE 12th International Conf on Embedded Software and Systems	An Improved Machine Learning Scheme for Data-Driven Fault Diagnosis of Power Grid Equipment				1737–1742	2015	https://doi.org/10.1109/HPCC-CSS-ICESS.2015.236	10.1109/hpcc-css-icess.2015.236	IEEE Computer Society	transformer fault diagnosis, PCA, PCC, BPNN	Jinkui Zhang,Yongxin Zhu,Weiwei Shi,Gehao Sheng,Yufeng Chen	Jinkui Zhang						0
695	Conference Paper	Web Information Systems and Applications: 19th International Conference, WISA 2022, Dalian, China, September 16–18, 2022, Proceedings	SAREM: Semi-supervised Active Heterogeneous Entity Matching Framework				77–88	2022	https://doi.org/10.1007/978-3-031-20309-1_7	10.1007/978-3-031-20309-1_7	Springer-Verlag	Entity matching, Active learning, Heterogeneous data, Semi-supervised learning	Jinxiu Du,Tiezheng Nie,Wenzhou Dou,Derong Shen,Yue Kou	Jinxiu Du	Dalian, China					0
696	Conference Paper	Proceedings of the 14th ACM International Conference on Web Search and Data Mining	Federated Deep Knowledge Tracing				662–670	2021	https://doi.org/10.1145/3437963.3441747	10.1145/3437963.3441747	Association for Computing Machinery	data isolation, intelligent education, data quality evaluation, knowledge tracing, federated learning	Jinze Wu,Zhenya Huang,Qi Liu,Defu Lian,Hao Wang,Enhong Chen,Haiping Ma,Shijin Wang	Jinze Wu	Virtual Event, Israel					0
697	Conference Paper	Extended Abstracts of the 2023 CHI Conference on Human Factors in Computing Systems	“You said da da...”: A Short Echoing Tweak for Journaling with VA				Article 325	2023	https://doi.org/10.1145/3544549.3585901	10.1145/3544549.3585901	Association for Computing Machinery	interruption, audio journaling, multi-turn, Voice Agent (VA), turn-taking	Jisu Ryou,Kihun Lee,Joongseek Lee	Jisu Ryou	Hamburg, Germany					0
698	Conference Paper	Future Data and Security Engineering: 7th International Conference, FDSE 2020, Quy Nhon, Vietnam, November 25–27, 2020, Proceedings	Data Quality for Medical Data Lakelands				28–43	2020	https://doi.org/10.1007/978-3-030-63924-2_2	10.1007/978-3-030-63924-2_2	Springer-Verlag	Biobank, Data quality, Meta-data, Data lake	Johann Eder,Vladimir A. Shekhovtsov	Johann Eder	Quy Nhon, Vietnam					1
699	Conference Paper	Proceedings of the 2012 Joint EDBT/ICDT Workshops	Towards measuring test data quality				233–238	2012	https://doi.org/10.1145/2320765.2320830	10.1145/2320765.2320830	Association for Computing Machinery	data quality dimensions, testing, test data quality	Johannes Held,Richard Lenz	Johannes Held	Berlin, Germany					0
700	Journal Article		Typology of database quality factors	Software Quality Journal	7	3/4	179–193	1998	https://doi.org/10.1023/A:1008923120973	10.1023/a:1008923120973	Kluwer Academic Publishers	database quality, data quality, software quality, data models	John A. Hoxmeier	John A. Hoxmeier						0
701	Conference Paper	Proceedings of the 37th ACM/SIGAPP Symposium on Applied Computing	A graph-based blocking approach for entity matching using pre-trained contextual embedding models				357–364	2022	https://doi.org/10.1145/3477314.3507689	10.1145/3477314.3507689	Association for Computing Machinery	graph based-blocking, entity matching	John Bosco Mugeni,Toshiyuki Amagasa	John Bosco Mugeni	Virtual Event					0
702	Journal Article		A Graph-Based Blocking Approach for Entity Matching Using Contrastively Learned Embeddings	SIGAPP Appl. Comput. Rev.	22	4	37–46	2023	https://doi.org/10.1145/3584014.3584017	10.1145/3584014.3584017	Association for Computing Machinery	contrastive learning, entity matching, graph based-blocking	John Bosco Mugeni,Toshiyuki Amagasa	John Bosco Mugeni						0
703			The accuracy of race & ethnicity data in US based healthcare databases: A systematic review	Am J Surg				2023	https://doi.org/10.1016/j.amjsurg.2023.05.011	10.1016/j.amjsurg.2023.05.011			Johnson JA, Moore B, Hwang EK, Hickner A, Yeo H.	Johnson JA		37230870				0
704			Tribal linkage and race data quality for American Indians in a state cancer registry	Am J Prev Med				2009	https://doi.org/10.1016/j.amepre.2009.01.035	10.1016/j.amepre.2009.01.035			Johnson JC, Soliman AS, Tadgerson D, Copeland GE, Seefeld DA, Pingatore NL, Haverkate R, Banerjee M, Roubidoux MA.	Johnson JC		19356888	PMC4274940	NIHMS649749		0
705			Data-Centric AI for Healthcare Fraud Detection	SN Comput Sci				2023	https://doi.org/10.1007/s42979-023-01809-x	10.1007/s42979-023-01809-x			Johnson JM, Khoshgoftaar TM.	Johnson JM		37200563	PMC10173919			0
706			Evaluating census data quality using intensive reinterviews: a comparison of U.S. Census Bureau methods and Rasch methods	Sociol Methodol				1987					Johnson RA, Woltman HF.	Johnson RA		12269194				0
707			A Data Quality Ontology for the Secondary Use of EHR Data	AMIA Annu Symp Proc				2015	https://doi.org/https://pubmed.ncbi.nlm.nih.gov/26958293/	pmc4765682			Johnson SG, Speedie S, Simon G, Kumar V, Westra BL.	Johnson SG		26958293	PMC4765682			1
708	Conference Paper	Proceedings of the 4th ACM/IEEE Symposium on Edge Computing	Embedded sensory data memory optimization for IoT edge inference with privacy, accuracy, and energy efficiency				357	2019	https://doi.org/10.1145/3318216.3363458	10.1145/3318216.3363458	Association for Computing Machinery		Jonathon Edstrom,Hritom Das,Yiwen Xu,Na Gong	Jonathon Edstrom	Arlington, Virginia					0
709			Measuring quality of life in women with endometriosis: tests of data quality, score reliability, response rate and scaling assumptions of the Endometriosis Health Profile Questionnaire	Hum Reprod				2006	https://doi.org/10.1093/humrep/del231	10.1093/humrep/del231			Jones G, Jenkinson C, Taylor N, Mills A, Kennedy S.	Jones G		16820384				0
710			Impact of data quality assessment on development of clinical predictive models	Stud Health Technol Inform				2015					Jonnagaddala J, Liaw ST, Ray P.	Jonnagaddala J		26262368				0
711	Conference Paper	Proceedings of the 2021 8th International Conference on Biomedical and Bioinformatics Engineering	Arrhythmia Classification with Continuous Wavelet Transform and Convolutional Neural Network on ECG				113–118	2022	https://doi.org/10.1145/3502871.3502889	10.1145/3502871.3502889	Association for Computing Machinery	Deep Learning, Electrocardiogram, Convolutional Neural Network, Continuous Wavelet Transform, Arrhythmia	Joonghyun Kim	Joonghyun Kim	Kyoto, Japan					0
712	Journal Article		Indexing, enriching, and understanding Brazilian missing person cases from data of distributed repositories on the web	AI Soc.	38	2	565–579	2022	https://doi.org/10.1007/s00146-022-01456-5	10.1007/s00146-022-01456-5	Springer-Verlag	Semantic web, Linked data, Missing persons, Data mining, Open government data	Jorão Gomes,Heder Soares Bernardino,Jairo Francisco de Souza,Enayat Rajabi	Jorão Gomes						0
713	Conference Paper	NOMS 2022-2022 IEEE/IFIP Network Operations and Management Symposium	Dataset Quality Assessment in Autonomous Networks with Permutation Testing				1–4	2022	https://doi.org/10.1109/NOMS54207.2022.9789767	10.1109/noms54207.2022.9789767	IEEE Press		José Camacho,Katarzyna Wasielewska	José Camacho	Budapest, Hungary					0
714	Journal Article		Schema independent and scalable relational learning by castor	Proc. VLDB Endow.	9	13	1589–1592	2016	https://doi.org/10.14778/3007263.3007316	10.14778/3007263.3007316	VLDB Endowment		Jose Picado,Parisa Ataei,Arash Termehchy,Alan Fern	Jose Picado						0
715	Conference Paper	Extended Abstracts of the 2020 CHI Conference on Human Factors in Computing Systems	Scenario-based XAI for Humanitarian Aid Forecasting				1–8	2020	https://doi.org/10.1145/3334480.3382903	10.1145/3334480.3382903	Association for Computing Machinery	humanitarian aid, XAI, scenario-based, forecasting, AI	Josh Andres,Christine T. Wolf,Sergio Cabrero Barros,Erick Oduor,Rahul Nair,Alexander Kjærum,Anders Bech Tharsgaard,Bo Schwartz Madsen	Josh Andres	Honolulu, HI, USA					0
716	Journal Article		Ranking search results by web quality dimensions	J. Web Eng.	3	3	216–235	2004			Rinton Press, Incorporated	web data quality, web metrics, user appropriateness	Joshua C. C. Pun,Frederick H. Lochovsky	Joshua C. C. Pun						0
717	Thesis		Can Ecological Models be Transferred in Time and Space? An Investigation Using A Range of Contrasting Taxa					2020			University of Salford (United Kingdom)		Joshua Copping	Joshua Copping						0
718			Assessing socioeconomic bias in machine learning algorithms in health care: a case study of the HOUSES index	J Am Med Inform Assoc				2022	https://doi.org/10.1093/jamia/ocac052	10.1093/jamia/ocac052			Juhn YJ, Ryu E, Wi CI, King KS, Malik M, Romero-Brufau S, Weng C, Sohn S, Sharp RR, Halamka JD.	Juhn YJ		35396996	PMC9196683			0
719	Conference Paper	HCI International 2022 - Late Breaking Papers. Multimodality in Advanced Interaction Environments: 24th International Conference on Human-Computer Interaction, HCII 2022, Virtual Event, June 26 – July 1, 2022, Proceedings	Methodology Design of&nbsp;the&nbsp;Correlation Between EEG Signals and&nbsp;Brain Regions Mapping in&nbsp;Panic Attacks				357–370	2022	https://doi.org/10.1007/978-3-031-17618-0_26	10.1007/978-3-031-17618-0_26	Springer-Verlag	Methodology design, Panic attacks, Lean UX, BCI	Julia Elizabeth Calderón-Reyes,Francisco Javier Álvarez-Rodríguez,María Lorena Barba-González,Héctor Cardona-Reyes	Julia Elizabeth Calderón-Reyes						0
720	Conference Paper	1st International Workshop on Data Systems Education	Teaching Responsible Data Science				4–9	2022	https://doi.org/10.1145/3531072.3535318	10.1145/3531072.3535318	Association for Computing Machinery	Responsible Data Science, Responsible AI	Julia Stoyanovich	Julia Stoyanovich	Philadelphia, PA, USA					0
721	Journal Article		Mining urban land-use patterns from volunteered geographic information by means of genetic algorithms and artificial neural networks	Int. J. Geogr. Inf. Sci.	26	6	963–982	2012	https://doi.org/10.1080/13658816.2011.619501	10.1080/13658816.2011.619501	Taylor &amp; Francis, Inc.	machine learning, spatial data quality, volunteered geographic information, OpenStreetMap UK	Julian Hagenauer,Marco Helbich	Julian Hagenauer						0
722	Thesis		The Coloniality of Data Work: Power and Inequality in Outsourced Data Production for Machine Learning					2022			University of Toronto (Canada)		Julian Posada,Shade, Leslie R.,Boase, Jeffrey,Amrute, Sareeta,Chen, Julie Yujie	Julian Posada						0
723			An efficient and scalable analysis framework for variant extraction and refinement from population-scale DNA sequence data	Genome Res				2015	https://doi.org/10.1101/gr.176552.114	10.1101/gr.176552.114			Jun G, Wing MK, Abecasis GR, Kang HM.	Jun G		25883319	PMC4448687			0
724	Journal Article		Enabling smart data selection based on data completeness measures: a quality-aware approach	Int. J. Geogr. Inf. Sci.	31	6	1178–1197	2017	https://doi.org/10.1080/13658816.2017.1290251	10.1080/13658816.2017.1290251	Taylor &amp; Francis, Inc.		Jung-Hong Hong,Min-Lang Huang	Jung-Hong Hong						0
725	Thesis		Hybrid Machine Learning and Physics-Based Modeling Approaches for Process Control and Optimization					2022			Brigham Young University		Junho Park	Junho Park						0
726	Journal Article		A Case Study of the Augmentation and Evaluation of Training Data for Deep Learning	J. Data and Information Quality	11	4	Article 20	2019	https://doi.org/10.1145/3317573	10.1145/3317573	Association for Computing Machinery	diffraction image, support vector machine, convolutional neural network, machine learning, deep learning, Data quality	Junhua Ding,Xinchuan Li,Xiaojun Kang,Venkat N. Gudivada	Junhua Ding						0
727	Journal Article		Deep reinforcement learning for stock portfolio optimization by connecting with modern portfolio theory	Expert Syst. Appl.	218	C	12	2023	https://doi.org/10.1016/j.eswa.2023.119556	10.1016/j.eswa.2023.119556	Pergamon Press, Inc.	Modern portfolio theory, Deep reinforcement learning, Tensor decomposition, Technical analysis, Portfolio management	Junkyu Jang,NohYoon Seong	Junkyu Jang						0
728	Conference Paper	Proceedings of the 28th ACM SIGKDD Conference on Knowledge Discovery and Data Mining	Communication-Efficient Robust Federated Learning with Noisy Labels				914–924	2022	https://doi.org/10.1145/3534678.3539328	10.1145/3534678.3539328	Association for Computing Machinery	bilevel optimization, data cleaning, federated learning	Junyi Li,Jian Pei,Heng Huang	Junyi Li	Washington DC, USA					0
729	Journal Article		A Survey on Classifying Big Data with Label Noise	J. Data and Information Quality	14	4	Article 23	2022	https://doi.org/10.1145/3492546	10.1145/3492546	Association for Computing Machinery	classification, data streams, big data, machine learning, deep learning, data quality, Label noise	Justin M. Johnson,Taghi M. Khoshgoftaar	Justin M. Johnson						0
730	Journal Article		On the influence of training data quality on text document classification using machine learning methods	Int. J. Knowl. Eng. Data Min.	3	2	143–169	2015	https://doi.org/10.1504/IJKEDM.2015.071284	10.1504/ijkedm.2015.071284	Inderscience Publishers		Jyri Saarikoski,Henry Joutsijoki,Kalervo Järvelin,Jorma Laurikkala,Martti Juhola	Jyri Saarikoski						0
731	Conference Paper	PRICAI 2019: Trends in Artificial Intelligence: 16th Pacific Rim International Conference on Artificial Intelligence, Cuvu, Yanuca Island, Fiji, August 26–30, 2019, Proceedings, Part II	Optimized Sequence Prediction of Risk Data for Financial Institutions				364–378	2019	https://doi.org/10.1007/978-3-030-29911-8_28	10.1007/978-3-030-29911-8_28	Springer-Verlag	BiLSTM, Recurrent Neural Network, Long Short-Term Memory	Ka Yee Wong,Raymond K. Wong,Haojie Huang	Ka Yee Wong	Cuvu, Yanuka Island, Fiji					0
732	Conference Paper	Digital Libraries for Open Knowledge: 23rd International Conference on Theory and Practice of Digital Libraries, TPDL 2019, Oslo, Norway, September 9-12, 2019, Proceedings	Investigating Correlations of Inter-coder Agreement and Machine Annotation Performance for Historical Video Data				107–114	2019	https://doi.org/10.1007/978-3-030-30760-8_9	10.1007/978-3-030-30760-8_9	Springer-Verlag	Historical videos, Performance prediction, Inter-coder agreement, Person identification, Visual concept classification	Kader Pustu-Iren,Markus Mühling,Nikolaus Korfhage,Joanna Bars,Sabrina Bernhöft,Angelika Hörth,Bernd Freisleben,Ralph Ewerth	Kader Pustu-Iren	Oslo, Norway					0
733			Developing Standards for Improving Measurement and Reporting of Data Quality in Health Research	Developing Standards for Improving Measurement and Reporting of Data Quality in Health Research				2018	https://doi.org/10.25302/3.2018.ME.13035581	10.25302/3.2018.me.13035581			Kahn M, Ong T, Barnard J, Maertens J.	Kahn M		37184187				0
734			A pragmatic framework for single-site and multisite data quality assessment in electronic health record-based clinical research	Med Care				2012	https://doi.org/10.1097/MLR.0b013e318257dd67	10.1097/mlr.0b013e318257dd67			Kahn MG, Raebel MA, Glanz JM, Riedlinger K, Steiner JF.	Kahn MG		22692254	PMC3833692	NIHMS522627		0
735	Conference Paper	Numerical Computations: Theory and Algorithms: Third International Conference, NUMTA 2019, Crotone, Italy, June 15–21, 2019, Revised Selected Papers, Part I	Adaptive RBF Interpolation for Estimating Missing Values in&nbsp;Geographical Data				122–130	2019	https://doi.org/10.1007/978-3-030-39081-5_12	10.1007/978-3-030-39081-5_12	Springer-Verlag	Data mining, kNN, Data quality, Data imputation, RBF interpolation	Kaifeng Gao,Gang Mei,Salvatore Cuomo,Francesco Piccialli,Nengxiong Xu	Kaifeng Gao	Crotone, Italy					0
736			ACR-SA: attention-based deep model through two-channel CNN and Bi-RNN for sentiment analysis	PeerJ Comput Sci				2022	https://doi.org/10.7717/peerj-cs.877	10.7717/peerj-cs.877			Kamyab M, Liu G, Rasool A, Adjeisah M.	Kamyab M		35494855	PMC9044316			0
737	Journal Article		Rethinking PASCAL-VOC and MS-COCO dataset for small object detection	J. Vis. Comun. Image Represent.	93	C	10	2023	https://doi.org/10.1016/j.jvcir.2023.103830	10.1016/j.jvcir.2023.103830	Academic Press, Inc.	Mini6KClean, Small object detection, SDOD, Mini2022, Data annotation, Mini6K	Kang Tong,Yiquan Wu	Kang Tong						0
738	Thesis		Data Assimilation and Precision Annealing Monte Carlo Method in Nonlinear Dynamical Systems					2020			University of California, San Diego		Kangbo Hao,Philip Gill,Ken Intriligator,Gabriel Silva,Congjun Wu	Kangbo Hao						0
739			Promoting data quality and reuse in archaeology through collaborative identifier practices	Proc Natl Acad Sci U S A				2022	https://doi.org/10.1073/pnas.2109313118	10.1073/pnas.2109313118			Kansa EC, Kansa SW.	Kansa EC		36251987	PMC9618037			0
740			Using Automatic Speech Recognition to Assess Thai Speech Language Fluency in the Montreal Cognitive Assessment (MoCA)	Sensors (Basel)				2022	https://doi.org/10.3390/s22041583	10.3390/s22041583			Kantithammakorn P, Punyabukkana P, Pratanwanich PN, Hemrungrojn S, Chunharas C, Wanvarie D.	Kantithammakorn P		35214483	PMC8875410			0
741			Artificial Intelligence/Machine Learning in Respiratory Medicine and Potential Role in Asthma and COPD Diagnosis	J Allergy Clin Immunol Pract				2021	https://doi.org/10.1016/j.jaip.2021.02.014	10.1016/j.jaip.2021.02.014			Kaplan A, Cao H, FitzGerald JM, Iannotti N, Yang E, Kocks JWH, Kostikas K, Price D, Reddel HK, Tsiligianni I, Vogelmeier CF, Pfister P, Mastoridis P.	Kaplan A		33618053				0
742			Moving Towards an EHR Data Quality Framework: The MIRACUM Approach	Stud Health Technol Inform				2019	https://doi.org/10.3233/SHTI190834	10.3233/shti190834			Kapsner LA, Kampf MO, Seuchter SA, Kamdje-Wabo G, Gradinger T, Ganslandt T, Mate S, Gruendner J, Kraska D, Prokosch HU.	Kapsner LA		31483279				0
743			MLGaze: Machine Learning-Based Analysis of Gaze Error Patterns in Consumer Eye Tracking Systems	Vision (Basel)				2020	https://doi.org/10.3390/vision4020025	10.3390/vision4020025			Kar A.	Kar A		32392760	PMC7355841			0
744			Exploring the Quality of Dynamic Open Government Data Using Statistical and Machine Learning Methods	Sensors (Basel)				2022	https://doi.org/10.3390/s22249684	10.3390/s22249684			Karamanou A, Brimos P, Kalampokis E, Tarabanis K.	Karamanou A		36560054	PMC9781156			0
745	Conference Paper	Proceedings of the 24th ACM SIGKDD International Conference on Knowledge Discovery &amp; Data Mining	Active Deep Learning to Tune Down the Noise in Labels				685–694	2018	https://doi.org/10.1145/3219819.3219914	10.1145/3219819.3219914	Association for Computing Machinery	active learning, classification, denoising, deep neural networks	Karan Samel,Xu Miao	Karan Samel	London, United Kingdom					0
746	Conference Paper	Proceedings of the 21st International Conference on Distributed Computing and Networking	Role of Machine Learning in ETL Automation				Article 57	2020	https://doi.org/10.1145/3369740.3372778	10.1145/3369740.3372778	Association for Computing Machinery	Database Release Automation, ETL, Data Warehouse, Machine Learning	Kartick Chandra Mondal,Neepa Biswas,Swati Saha	Kartick Chandra Mondal	Kolkata, India					0
747			Machine Learning-Based Ensemble Classifiers for Anomaly Handling in Smart Home Energy Consumption Data	Sensors (Basel)				2022	https://doi.org/10.3390/s22239323	10.3390/s22239323			Kasaraneni PP, Venkata Pavan Kumar Y, Moganti GLK, Kannan R.	Kasaraneni PP		36502025	PMC9741071			0
748			Investigating a Selection of Methods for the Prediction of Total Soluble Solids Among Wine Grape Quality Characteristics Using Normalized Difference Vegetation Index Data From Proximal and Remote Sensing	Front Plant Sci				2021	https://doi.org/10.3389/fpls.2021.683078	10.3389/fpls.2021.683078			Kasimati A, Espejo-Garcia B, Vali E, Malounas I, Fountas S.	Kasimati A		34178002	PMC8226266			0
749			Machine Learning Approaches to TCR Repertoire Analysis	Front Immunol				2022	https://doi.org/10.3389/fimmu.2022.858057	10.3389/fimmu.2022.858057			Katayama Y, Yokota R, Akiyama T, Kobayashi TJ.	Katayama Y		35911778	PMC9334875			0
750	Thesis		Automated Classification of Human Factors Aviation Operational and Safety Events: A Human-Machine Teaming Approach to Text Mining and Machine Learning					2021			Tufts University		Katherine E. Darveau,Jason Rife,Mary Stearns,Chad Foster,Sharon Crall	Katherine E. Darveau						0
751			Big Data in Nephrology	Nat Rev Nephrol				2021	https://doi.org/10.1038/s41581-021-00439-x	10.1038/s41581-021-00439-x			Kaur N, Bhattacharya S, Butte AJ.	Kaur N		34194006				0
752			Prediction of Autopsy Verified Neuropathological Change of Alzheimer's Disease Using Machine Learning and MRI	Front Aging Neurosci				2018	https://doi.org/10.3389/fnagi.2018.00406	10.3389/fnagi.2018.00406			Kautzky A, Seiger R, Hahn A, Fischer P, Krampla W, Kasper S, Kovacs GG, Lanzenberger R.	Kautzky A		30618713	PMC6295575			0
753	Thesis		Robust, Interpretable, and Portable Deep Learning Systems for Detection of Ophthalmic Diseases					2022			Columbia University		Kaveri Anil Thakoor,Laine, Andrew,Hendon, Christine,Chen, Royce,Azizi, Elham	Kaveri Anil Thakoor						0
754			Deep imputation of missing values in time series health data: A review with benchmarking	J Biomed Inform				2023	https://doi.org/10.1016/j.jbi.2023.104440	10.1016/j.jbi.2023.104440			Kazijevs M, Samad MD.	Kazijevs M		37429511				0
755			The 2016 HIV diagnosis and care cascade in New South Wales, Australia: meeting the UNAIDS 90-90-90 targets	J Int AIDS Soc				2018	https://doi.org/10.1002/jia2.25109	10.1002/jia2.25109			Keen P, Gray RT, Telfer B, Guy R, Schmidt HM, Whittaker B, Holden J, Holt M, Kelleher A, Wilson D, Callander D, Cooper DA, Prestage G, Selvey C, Grulich AE; NSW HIV Prevention Partnership Project.	Keen P		29676000	PMC5909111			0
756	Book		Principles of Data Management: Facilitating Information Sharing Second Edition					2013			BCS		Keith Gordon	Keith Gordon						0
757	Journal Article		Reliability check via weight similarity in privacy-preserving multi-party machine learning	Inf. Sci.	574	C	51–65	2021	https://doi.org/10.1016/j.ins.2021.05.071	10.1016/j.ins.2021.05.071	Elsevier Science Inc.	Privacy preservation, Stochastic gradient descent, Machine learning, Multi-party learning	Kennedy Edemacu,Beakcheol Jang,Jong Wook Kim	Kennedy Edemacu						0
758			Combining Citizen Science and Deep Learning to Amplify Expertise in Neuroimaging	Front Neuroinform				2019	https://doi.org/10.3389/fninf.2019.00029	10.3389/fninf.2019.00029			Keshavan A, Yeatman JD, Rokem A.	Keshavan A		31139070	PMC6517786			0
759	Journal Article		Improving Curated Web-Data Quality with Structured Harvesting and Assessment	Int. J. Semant. Web Inf. Syst.	10	2	35–62	2014	https://doi.org/10.4018/ijswis.2014040103	10.4018/ijswis.2014040103	IGI Global	Linked Data, Data Quality, Digital Humanities, Web Data, Data Curation	Kevin Chekov Feeney,Declan O'Sullivan,Wei Tai,Rob Brennan	Kevin Chekov Feeney						0
760	Conference Paper	Proceedings of the International Conference on Watermarking and Image Processing	An Evaluation of Synthetic Data for Deep Learning Stereo Depth Algorithms				42–45	2017	https://doi.org/10.1145/3150978.3150982	10.1145/3150978.3150982	Association for Computing Machinery	Synthetic Data, Convolutional neural networks, semi-global block matching, Stereo vision, Stereo matching	Kevin Lee,David Moloney	Kevin Lee	Paris, France					0
761	Conference Paper	MILCOM 2021 - 2021 IEEE Military Communications Conference (MILCOM)	A Sensitivity Analysis of Poisoning and Evasion Attacks in Network Intrusion Detection System Machine Learning Models				1011–1016	2021	https://doi.org/10.1109/MILCOM52596.2021.9652959	10.1109/milcom52596.2021.9652959	IEEE Press		Kevin Talty,John Stockdale,Nathaniel D. Bastian	Kevin Talty	San Diego, CA, USA					0
762	Conference Paper	Proceedings of the 14th IEEE/ACM International Conference on Utility and Cloud Computing	QUDOS: quorum-based cloud-edge distributed DNNs for security enhanced industry 4.0				Article 5	2021	https://doi.org/10.1145/3468737.3494094	10.1145/3468737.3494094	Association for Computing Machinery	industry 4.0, edge security, cloud-edge computing, distributed data validation network, distributed DNN	Kevin Wallis,Christoph Reich,Blesson Varghese,Christian Schindelhauer	Kevin Wallis	Leicester, United Kingdom					0
763			A standardized analytics pipeline for reliable and rapid development and validation of prediction models using observational health data	Comput Methods Programs Biomed				2021	https://doi.org/10.1016/j.cmpb.2021.106394	10.1016/j.cmpb.2021.106394			Khalid S, Yang C, Blacketer C, Duarte-Salles T, Fernández-Bertolín S, Kim C, Park RW, Park J, Schuemie MJ, Sena AG, Suchard MA, You SC, Rijnbeek PR, Reps JM.	Khalid S		34560604	PMC8420135			0
764			A Secured and Intelligent Communication Scheme for IIoT-enabled Pervasive Edge Computing	IEEE Trans Industr Inform				2021	https://doi.org/10.1109/tii.2020.3037872	10.1109/tii.2020.3037872			Khan F, Jan MA, Rehman AU, Mastorakis S, Alazab M, Watter P.	Khan F		33994885	PMC8117949	NIHMS1690657		0
765			Utilization of social media in floods assessment using data mining techniques	PLoS One				2022	https://doi.org/10.1371/journal.pone.0267079	10.1371/journal.pone.0267079			Khan Q, Kalbus E, Zaki N, Mohamed MM.	Khan Q		35468157	PMC9037947			0
766	Journal Article		Machine seismic: an automatic approach for the identification of subsurface structural models	Soft Comput.	25	13	8169–8176	2021	https://doi.org/10.1007/s00500-021-05740-2	10.1007/s00500-021-05740-2	Springer-Verlag	Advance machine learning, Seismic method, Micro-tectonic structures, Deep neural network	Khawar Ashfaq Ahmed,Sarfraz Khan,Umair Bin Nisar,Muhammad Rizwan Mughal,Mahmood Sultan	Khawar Ashfaq Ahmed						0
767			Detection of Asymptomatic Carotid Artery Stenosis through Machine Learning	Annu Int Conf IEEE Eng Med Biol Soc				2022	https://doi.org/10.1109/EMBC48229.2022.9870927	10.1109/embc48229.2022.9870927			Kigka VI, Sakellarios AI, Tsakanikas VD, Potsika VT, Koncar I, Fotiadis DI.	Kigka VI		36085692				0
768			CollecTF: a database of experimentally validated transcription factor-binding sites in Bacteria	Nucleic Acids Res				2014	https://doi.org/10.1093/nar/gkt1123	10.1093/nar/gkt1123			Kiliç S, White ER, Sagitova DM, Cornish JP, Erill I.	Kiliç S		24234444	PMC3965012			0
769			Energy-Efficient Wearable EPTS Device Using On-Device DCNN Processing for Football Activity Classification	Sensors (Basel)				2020	https://doi.org/10.3390/s20216004	10.3390/s20216004			Kim H, Kim J, Kim YS, Kim M, Lee Y.	Kim H		33105912	PMC7660228			0
770			Automated pressure-controlled discography with constant injection speed and real-time pressure measurement	J Korean Neurosurg Soc				2009	https://doi.org/10.3340/jkns.2009.46.1.16	10.3340/jkns.2009.46.1.16			Kim HI, Shin DA.	Kim HI		19707489	PMC2729819			0
771			A Two-Step Approach to Overcoming Data Imbalance in the Development of an Electrocardiography Data Quality Assessment Algorithm: A Real-World Data Challenge	Biomimetics (Basel)				2023	https://doi.org/10.3390/biomimetics8010119	10.3390/biomimetics8010119			Kim HJ, Venkat SJ, Chang HW, Cho YH, Lee JY, Koo K.	Kim HJ		36975349	PMC10046279			0
772			Improving Metadata Infrastructure for Complex Surveys: Insights from the Fragile Families Challenge	Socius				2019	https://doi.org/10.1177/2378023118817378	10.1177/2378023118817378			Kindel AT, Bansal V, Catena KD, Hartshorne TH, Jaeger K, Koffman D, McLanahan S, Phillips M, Rouhani S, Vinh R, Salganik MJ.	Kindel AT		37214352	PMC10198672	NIHMS1847416		0
773	Journal Article		Targeted Training for Multi-organization Recommendation	ACM Trans. Recomm. Syst.	1	3	Article 12	2023	https://doi.org/10.1145/3603508	10.1145/3603508	Association for Computing Machinery	Recommendation system, graph learning, multi-organization	Kiran Tomlinson,Mengting Wan,Cao Lu,Brent Hecht,Jaime Teevan,Longqi Yang	Kiran Tomlinson						0
774			Quantifying spatial uncertainty of visual area boundaries in neuroimaging data	J Vis				2008	https://doi.org/10.1167/8.10.10	10.1167/8.10.10			Kirson D, Huk AC, Cormack LK.	Kirson D		19146352				0
775	Journal Article		Data quality issues in software fault prediction: a systematic literature review	Artif. Intell. Rev.	56	8	7839–7908	2022	https://doi.org/10.1007/s10462-022-10371-6	10.1007/s10462-022-10371-6	Kluwer Academic Publishers	Software fault prediction, Data quality issues, Systematic literature review, Systematic mapping	Kirti Bhandari,Kuldeep Kumar,Amrit Lal Sangal	Kirti Bhandari						0
776			Translating promise into practice: a review of machine learning in suicide research and prevention	Lancet Psychiatry				2022	https://doi.org/10.1016/S2215-0366(21)00254-6	10.1016/s2215-0366(21)00254-6			Kirtley OJ, van Mens K, Hoogendoorn M, Kapur N, de Beurs D.	Kirtley OJ		35183281				0
777			A critique of the Uganda district league table using a normative health system performance assessment framework	BMC Health Serv Res				2018	https://doi.org/10.1186/s12913-018-3126-6	10.1186/s12913-018-3126-6			KirungaTashobya C, Ssengooba F, Nabyonga-Orem J, Bataringaya J, Macq J, Marchal B, Musila T, Criel B.	KirungaTashobya C		29747633	PMC5946482			0
778			Human Factors and Technological Characteristics Influencing the Interaction of Medical Professionals With Artificial Intelligence-Enabled Clinical Decision Support Systems: Literature Review	JMIR Hum Factors				2022	https://doi.org/10.2196/28639	10.2196/28639			Knop M, Weber S, Mueller M, Niehaves B.	Knop M		35323118	PMC8990344			0
779			Key concepts, common pitfalls, and best practices in artificial intelligence and machine learning: focus on radiomics	Diagn Interv Radiol				2022	https://doi.org/10.5152/dir.2022.211297	10.5152/dir.2022.211297			Koçak B.	Koçak B		36218149	PMC9682557			0
780			Data Quality in Rare Diseases Registries	Adv Exp Med Biol				2017	https://doi.org/10.1007/978-3-319-67144-4_8	10.1007/978-3-319-67144-4_8			Kodra Y, Posada de la Paz M, Coi A, Santoro M, Bianchi F, Ahmed F, Rubinstein YR, Weinbach J, Taruscio D.	Kodra Y		29214570				0
781			Deep Learning Image Reconstruction for CT: Technical Principles and Clinical Prospects	Radiology				2023	https://doi.org/10.1148/radiol.221257	10.1148/radiol.221257			Koetzier LR, Mastrodicasa D, Szczykutowicz TP, van der Werf NR, Wang AS, Sandfort V, van der Molen AJ, Fleischmann D, Willemink MJ.	Koetzier LR		36719287	PMC9968777			0
782			Denoising genome-wide histone ChIP-seq with convolutional neural networks	Bioinformatics				2017	https://doi.org/10.1093/bioinformatics/btx243	10.1093/bioinformatics/btx243			Koh PW, Pierson E, Kundaje A.	Koh PW		28881977	PMC5870713			0
783			How to Effectively Collect and Process Network Data for Intrusion Detection?	Entropy (Basel)				2021	https://doi.org/10.3390/e23111532	10.3390/e23111532			Komisarek M, Pawlicki M, Kozik R, Hołubowicz W, Choraś M.	Komisarek M		34828230	PMC8619486			0
784			Sex-linked association between cortical scene selectivity and navigational ability	Neuroimage				2017	https://doi.org/10.1016/j.neuroimage.2017.07.031	10.1016/j.neuroimage.2017.07.031			Kong XZ, Huang Y, Hao X, Hu S, Liu J.	Kong XZ		28720550				0
785	Conference Paper	Proceedings of the Conference on Health, Inference, and Learning	Trustworthy machine learning for health care: scalable data valuation with the shapley value				47–57	2021	https://doi.org/10.1145/3450439.3451861	10.1145/3450439.3451861	Association for Computing Machinery	shapley value, computer vision, machine learning, data valuation, medical imaging	Konstantin D. Pandl,Fabian Feiland,Scott Thiebes,Ali Sunyaev	Konstantin D. Pandl	Virtual Event, USA					0
786			Systematic review of artificial intelligence tack in preventive orthopaedics: is the land coming soon?	Int Orthop				2023	https://doi.org/10.1007/s00264-022-05628-2	10.1007/s00264-022-05628-2			Korneev A, Lipina M, Lychagin A, Timashev P, Kon E, Telyshev D, Goncharuk Y, Vyazankin I, Elizarov M, Murdalov E, Pogosyan D, Zhidkov S, Bindeeva A, Liang XJ, Lasovskiy V, Grinin V, Anosov A, Kalinsky E.	Korneev A		36369394				0
787			The European Federation of Organisations for Medical Physics (EFOMP) White Paper: Big data and deep learning in medical imaging and in relation to medical physics profession	Phys Med				2018	https://doi.org/10.1016/j.ejmp.2018.11.005	10.1016/j.ejmp.2018.11.005			Kortesniemi M, Tsapaki V, Trianni A, Russo P, Maas A, Källman HE, Brambilla M, Damilakis J.	Kortesniemi M		30449653				0
788			Technology of Informative Feature Selection for Immunosignature Analysis	Sovrem Tekhnologii Med				2021	https://doi.org/10.17691/stm2020.12.5.02	10.17691/stm2020.12.5.02			Koshechkin AA, Romanovich OV, Stamate D, Johnston SA, Zamyatin AV.	Koshechkin AA		34796001	PMC8596259			0
789			Data Quality Check in Cancer Imaging Research: Deploying and Evaluating the DIQCT Tool	Annu Int Conf IEEE Eng Med Biol Soc				2022	https://doi.org/10.1109/EMBC48229.2022.9871018	10.1109/embc48229.2022.9871018			Kosvyra A, Filos D, Fotopoulos D, Tsave O, Chouvarda I.	Kosvyra A		36085798				0
790			Comparison of spectral and spatial denoising techniques in the context of High Definition FT-IR imaging hyperspectral data	Sci Rep				2018	https://doi.org/10.1038/s41598-018-32713-7	10.1038/s41598-018-32713-7			Koziol P, Raczkowska MK, Skibinska J, Urbaniak-Wasik S, Paluszkiewicz C, Kwiatek W, Wrobel TP.	Koziol P		30254229	PMC6156560			0
791			Comparing data quality from an online and in-person lab sample on dynamic theory of mind tasks	Behav Res Methods				2023	https://doi.org/10.3758/s13428-023-02152-y	10.3758/s13428-023-02152-y			Krendl AC, Hugenberg K, Kennedy DP.	Krendl AC		37322311				0
792	Conference Paper	Proceedings of the 17th conference on Innovative applications of artificial intelligence - Volume 3	TEXTAL™: automated crystallographic protein structure determination				1483–1490	2005			AAAI Press		Kreshna Gopal,Tod Romo,Erik Mckee,Kevin Childs,Lalji Kanbi,Reetal Pai,Jacob Smith,James Sacchettini,Thomas Ioerger	Kreshna Gopal	Pittsburgh, Pennsylvania					0
793	Journal Article		Picking out the bad apples: unsupervised biometric data filtering for refined age estimation	Vis. Comput.	39	1	219–237	2022	https://doi.org/10.1007/s00371-021-02323-y	10.1007/s00371-021-02323-y	Springer-Verlag	Age estimation, Unsupervised, Web scraping, Filtering, Biometric, Dataset design	Krešimir Bešenić,Jörgen Ahlberg,Igor S. Pandžić	Krešimir Bešenić						0
794			Spatial Proteomics Reveals Differences in the Cellular Architecture of Antibody-Producing CHO and Plasma Cell-Derived Cells	Mol Cell Proteomics				2022	https://doi.org/10.1016/j.mcpro.2022.100278	10.1016/j.mcpro.2022.100278			Kretz R, Walter L, Raab N, Zeh N, Gauges R, Otte K, Fischer S, Stoll D.	Kretz R		35934186	PMC9562429			0
795			Erroneous data: The Achilles' heel of AI and personalized medicine	Front Digit Health				2022	https://doi.org/10.3389/fdgth.2022.862095	10.3389/fdgth.2022.862095			Kristiansen TB, Kristensen K, Uffelmann J, Brandslund I.	Kristiansen TB		35937419	PMC9355416			0
796	Thesis		Data-driven techniques for improving data collection in low-resource environments					2011	https://doi.org/https://escholarship.org/uc/item/91w1q283		University of California at Berkeley		Kuang Chen	Kuang Chen						0
797	Conference Paper	Proceedings of the 2nd ACM Symposium on Computing for Development	Shreddr: pipelined paper digitization for low-resource organizations				Article 3	2012	https://doi.org/10.1145/2160601.2160605	10.1145/2160601.2160605	Association for Computing Machinery		Kuang Chen,Akshay Kannan,Yoriyasu Yano,Joseph M. Hellerstein,Tapan S. Parikh	Kuang Chen	Atlanta, Georgia					0
798			Ground-truth "resting-state" signal provides data-driven estimation and correction for scanner distortion of fMRI time-series dynamics	Neuroimage				2021	https://doi.org/10.1016/j.neuroimage.2020.117584	10.1016/j.neuroimage.2020.117584			Kumar R, Tan L, Kriegstein A, Lithen A, Polimeni JR, Mujica-Parodi LR, Strey HH.	Kumar R		33285328				0
799			Validity and test retest reliability of the vascular quality of life Questionnaire-6: a short form of a disease-specific health-related quality of life instrument for patients with peripheral arterial disease	Health Qual Life Outcomes				2017	https://doi.org/10.1186/s12955-017-0762-1	10.1186/s12955-017-0762-1			Kumlien C, Nordanstig J, Lundström M, Pettersson M.	Kumlien C		28962624	PMC5622529			0
800	Book		Quality Prediction using Machine Learning Technique(MLT): Predicting the Quality of Object-oriented Multidimensional model of Data Warehouse using Fuzzy Logic and Decision Tree					2012			LAP Lambert Academic Publishing		Kunwar Babar Ali	Kunwar Babar Ali						0
801			Potential benefits, unintended consequences, and future roles of artificial intelligence in orthopaedic surgery research : a call to emphasize data quality and indications	Bone Jt Open				2022	https://doi.org/10.1302/2633-1462.31.BJO-2021-0123.R1	10.1302/2633-1462.31.bjo-2021-0123.r1			Kunze KN, Orr M, Krebs V, Bhandari M, Piuzzi NS.	Kunze KN		35084227	PMC9047073			0
802			Revolution of echocardiographic reporting: the new era of artificial intelligence and natural language processing	J Echocardiogr				2023	https://doi.org/10.1007/s12574-023-00611-1	10.1007/s12574-023-00611-1			Kusunose K.	Kusunose K		37312003				0
803			Review on Computer Aided Breast Cancer Detection and Diagnosis using Machine Learning Methods on Mammogram Image	Curr Med Imaging				2023	https://doi.org/10.2174/1573405619666230213093639	10.2174/1573405619666230213093639			Kuttan GO, Elayidom MS.	Kuttan GO		36788681				0
804			Accelerating CEST MRI in the mouse brain at 9.4 T by exploiting sparsity in the Z-spectrum domain	NMR Biomed				2020	https://doi.org/10.1002/nbm.4360	10.1002/nbm.4360			Kwiatkowski G, Kozerke S.	Kwiatkowski G		32621367				0
805			Outpatient satisfaction: validation of a French-language questionnaire: data quality and identification of associated factors	Clin Perform Qual Health Care				1999	https://doi.org/https://pubmed.ncbi.nlm.nih.gov/10747567/				Labarère J, François P, Bertrand D, Peyrin JC, Robert C, Fourny M.	Labarère J		10747567				0
806			Developing a tool to assess the quality of socio-demographic data in community health centres	Appl Clin Inform				2013	https://doi.org/10.4338/ACI-2012-10-CR-0041	10.4338/aci-2012-10-cr-0041			Laberge M, Shachak A.	Laberge M		23650483	PMC3644810			0
807			GAN-based data augmentation for transcriptomics: survey and comparative assessment	Bioinformatics				2023	https://doi.org/10.1093/bioinformatics/btad239	10.1093/bioinformatics/btad239			Lacan A, Sebag M, Hanczar B.	Lacan A		37387181	PMC10311334			0
808	Conference Paper	Nordic Human-Computer Interaction Conference	Legal Provocations for HCI in the Design and Development of Trustworthy Autonomous Systems				Article 75	2022	https://doi.org/10.1145/3546155.3546690	10.1145/3546155.3546690	Association for Computing Machinery	mandatory design and development requirements, European Union AI Act (AIA), trustworthy AI	Lachlan D. Urquhart,Glenn McGarry,Andy Crabtree	Lachlan D. Urquhart	Aarhus, Denmark					0
809			Determination of total fat in milk- and soy-based infant formula powder by supercritical fluid extraction	J AOAC Int				2003					LaCroix DE, Wolf WR.	LaCroix DE		12607745				0
810	Conference Paper	Proceedings of the 2011 IEEE 11th International Conference on Advanced Learning Technologies	Automated Assessment of Review Quality Using Latent Semantic Analysis				136–138	2011	https://doi.org/10.1109/ICALT.2011.46	10.1109/icalt.2011.46	IEEE Computer Society	quality of reviews, latent semantic analysis, automated metareviewing, text mining	Lakshmi Ramachandran,Edward F. Gehringer	Lakshmi Ramachandran						0
811	Conference Paper	Proceedings of the 2013 IEEE International Congress on Big Data	Towards a Quality-centric Big Data Architecture for Federated Sensor Services				86–93	2013	https://doi.org/10.1109/BigData.Congress.2013.21	10.1109/bigdata.congress.2013.21	IEEE Computer Society	Sensor Virtualization, Internet of Things, Federated Sensor Clouds, Data Quality	Lakshmish Ramaswamy,Victor Lawson,Siva Venkat Gogineni	Lakshmish Ramaswamy						0
812			Valuation of the SF-6D Health States Is Feasible, Acceptable, Reliable, and Valid in a Chinese Population	Value Health				2008	https://doi.org/10.1111/j.1524-4733.2007.00233.x	10.1111/j.1524-4733.2007.00233.x			Lam CL, Brazier J, McGhee SM.	Lam CL		18380642				0
813			Testing the ability of unmanned aerial systems and machine learning to map weeds at subfield scales: a test with the weed Alopecurus myosuroides (Huds)	Pest Manag Sci				2019	https://doi.org/10.1002/ps.5444	10.1002/ps.5444			Lambert JP, Childs DZ, Freckleton RP.	Lambert JP		30972939	PMC6767585			0
814	Conference Paper	Proceedings of the Sixth Workshop on Data Management for End-To-End Machine Learning	How I stopped worrying about training data bugs and started complaining				Article 1	2022	https://doi.org/10.1145/3533028.3533305	10.1145/3533028.3533305	Association for Computing Machinery		Lampros Flokas,Weiyuan Wu,Jiannan Wang,Nakul Verma,Eugene Wu	Lampros Flokas	Philadelphia, Pennsylvania					0
815			Racial Misclassification and Disparities in Neonatal Abstinence Syndrome Among American Indians and Alaska Natives	J Racial Ethn Health Disparities				2022	https://doi.org/10.1007/s40615-021-01127-z	10.1007/s40615-021-01127-z			Lan CW, Joshi S, Dankovchik J, Jimenez C, Needham Waddell E, Lutz T, Lapidus J.	Lan CW		34410606	PMC8857293	NIHMS1740650		0
816			On the impact of Citizen Science-derived data quality on deep learning based classification in marine images	PLoS One				2019	https://doi.org/10.1371/journal.pone.0218086	10.1371/journal.pone.0218086			Langenkämper D, Simon-Lledó E, Hosking B, Jones DOB, Nattkemper TW.	Langenkämper D		31188894	PMC6561570			0
817	Conference Paper	Computer Vision – ECCV 2022: 17th European Conference, Tel Aviv, Israel, October 23–27, 2022, Proceedings, Part VIII	A Data-Centric Approach for&nbsp;Improving Ambiguous Labels with&nbsp;Combined Semi-supervised Classification and&nbsp;Clustering				363–380	2022	https://doi.org/10.1007/978-3-031-20074-8_21	10.1007/978-3-031-20074-8_21	Springer-Verlag	Clustering, Data-centric, Ambiguous labels	Lars Schmarje,Monty Santarossa,Simon-Martin Schröder,Claudius Zelenka,Rainer Kiko,Jenny Stracke,Nina Volkmann,Reinhard Koch	Lars Schmarje	Tel Aviv, Israel					0
818	Thesis		Advancing Data Curation with Metadata and Statistical Relational Learning / Verbesserung der Datenvorbereitung Mit Metadaten und Statistisch-Relationalem Lernen					2020			Technische Universitaet Berlin (Germany)		Larysa Visengeriyeva	Larysa Visengeriyeva						0
819			Maternal and child health data quality in health care facilities at the Cape Coast Metropolis, Ghana	BMC Health Serv Res				2022	https://doi.org/10.1186/s12913-022-08449-6	10.1186/s12913-022-08449-6			Lasim OU, Ansah EW, Apaak D.	Lasim OU		36042447	PMC9425804			0
820	Journal Article		A study of the suitability of autoencoders for preprocessing data in breast cancer experimentation	J. of Biomedical Informatics	72	C	33–44	2017	https://doi.org/10.1016/j.jbi.2017.06.020	10.1016/j.jbi.2017.06.020	Elsevier Science	Biomedical data, Autoencoder, Preprocessing, Deep learning, Breast cancer	Laura Macas-Garca,Jos Mara Luna-Romera,Jorge Garca-Gutirrez,Mara Martnez-Ballesteros,Jos C. Riquelme-Santos,Ricardo Gonzlez-Cmpora	Laura Macas-Garca						0
821	Book		Measuring Data Quality for Ongoing Improvement: A Data Quality Assessment Framework					2012	https://doi.org/https://books.google.de/books?hl=de&lr=&id=6hczObr0_WwC&oi=fnd&pg=PP1&dq=+Measuring+Data+Quality+for+Ongoing+Improvement:+A+Data+Quality+Assessment+Framework&ots=m10QqTmJiA&sig=Psk5r5wZ5io3UxOTNKT7oSaZYik#v=onepage&q=Measuring%20Data%20Quality%20for%20Ongoing%20Improvement%3A%20A%20Data%20Quality%20Assessment%20Framework&f=false	10.1016/c2011-0-07321-0	Morgan Kaufmann Publishers Inc.		Laura Sebastian-Coleman	Laura Sebastian-Coleman						1
822	Conference Paper	Companion Proceedings of The 2019 World Wide Web Conference	ML-Based Knowledge Graph Curation: Current Solutions and Challenges				938–939	2019	https://doi.org/10.1145/3308560.3316522	10.1145/3308560.3316522	Association for Computing Machinery	knowledge graph completion, entity disambiguation, Knowledge base curation	Laure Berti-Equille	Laure Berti-Equille	San Francisco, USA					0
823			Mobile Sensing in Substance Use Research: A Scoping Review	Telemed J E Health				2020	https://doi.org/10.1089/tmj.2019.0241	10.1089/tmj.2019.0241			Lauvsnes ADF, Langaas M, Toussaint P, Gråwe RW.	Lauvsnes ADF		32091970				0
824			Machine learning in whole-body MRI: experiences and challenges from an applied study using multicentre data	Clin Radiol				2019	https://doi.org/10.1016/j.crad.2019.01.012	10.1016/j.crad.2019.01.012			Lavdas I, Glocker B, Rueckert D, Taylor SA, Aboagye EO, Rockall AG.	Lavdas I		30803815				0
825			Enhancing Multimodal Learning Through Traditional Sporting Games: Marro360°	Front Psychol				2020	https://doi.org/10.3389/fpsyg.2020.01384	10.3389/fpsyg.2020.01384			Lavega-Burgués P, Luchoro-Parrilla RA, Serna J, Salas-Santandreu C, Aires-Araujo P, Rodríguez-Arregi R, Muñoz-Arroyave V, Ensenyat A, Damian-Silva S, Machado L, Prat Q, Sáez de Ocáriz U, Rillo-Albert A, Martín-Martínez D, Pic M.	Lavega-Burgués P		32733318	PMC7358212			0
826			Enabling automated herbarium sheet image post-processing using neural network models for color reference chart detection	Appl Plant Sci				2020	https://doi.org/10.1002/aps3.11331	10.1002/aps3.11331			Ledesma DA, Powell CA, Shaw J, Qin H.	Ledesma DA		32185122	PMC7073326			0
827			The Precision in Psychiatry (PIP) study: Testing an internet-based methodology for accelerating research in treatment prediction and personalisation	BMC Psychiatry				2023	https://doi.org/10.1186/s12888-022-04462-5	10.1186/s12888-022-04462-5			Lee CT, Palacios J, Richards D, Hanlon AK, Lynch K, Harty S, Claus N, Swords L, O'Keane V, Stephan KE, Gillan CM.	Lee CT		36627607	PMC9832676			0
828			MLM-based typographical error correction of unstructured medical texts for named entity recognition	BMC Bioinformatics				2022	https://doi.org/10.1186/s12859-022-05035-9	10.1186/s12859-022-05035-9			Lee EB, Heo GE, Choi CM, Song M.	Lee EB		36384464	PMC9670595			0
829			Deep single-cell RNA-seq data clustering with graph prototypical contrastive learning	Bioinformatics				2023	https://doi.org/10.1093/bioinformatics/btad342	10.1093/bioinformatics/btad342			Lee J, Kim S, Hyun D, Lee N, Kim Y, Park C.	Lee J		37233193	PMC10246584			0
830			The Use of Social Media in Detecting Drug Safety-Related New Black Box Warnings, Labeling Changes, or Withdrawals: Scoping Review	JMIR Public Health Surveill				2021	https://doi.org/10.2196/30137	10.2196/30137			Lee JY, Lee YS, Kim DH, Lee HS, Yang BR, Kim MG.	Lee JY		34185021	PMC8277336			0
832			Classification of Opioid Usage Through Semi-Supervised Learning for Total Joint Replacement Patients	IEEE J Biomed Health Inform				2021	https://doi.org/10.1109/JBHI.2020.2992973	10.1109/jbhi.2020.2992973			Lee S, Wei S, White V, Bain PA, Baker C, Li J.	Lee S		32386170				0
833			Assessment of Test Portion Sizes after Sample Comminution with Liquid Nitrogen in an Improved High-Throughput Method for Analysis of Pesticide Residues in Fruits and Vegetables	J Agric Food Chem				2020	https://doi.org/10.1021/acs.jafc.9b07685	10.1021/acs.jafc.9b07685			Lehotay SJ, Michlig N, Lightfield AR.	Lehotay SJ		31945291				0
834	Journal Article		Analysis of synchronized storage method for multimedia key areas based on machine learning	Multimedia Tools Appl.	80	15	22685–22700	2021	https://doi.org/10.1007/s11042-019-07752-5	10.1007/s11042-019-07752-5	Kluwer Academic Publishers	Data volume, Energy consumption, Machine learning, Multimedia key area, Synchronous storage	Lei Chen	Lei Chen						0
835	Journal Article		A secure fish farm platform based on blockchain for agriculture data integrity	Comput. Electron. Agric.	170	C	15	2020	https://doi.org/10.1016/j.compag.2020.105251	10.1016/j.compag.2020.105251	Elsevier Science Publishers B. V.	Internet of Things, Fish farm, Permissioned network, Agriculture data integrity, Blockchain	Lei Hang,Israr Ullah,Do-Hyeun Kim	Lei Hang						0
836			Quality measures of the population-based Finnish Cancer Registry indicate sound data quality for solid malignant tumours	Eur J Cancer				2017	https://doi.org/10.1016/j.ejca.2017.02.017	10.1016/j.ejca.2017.02.017			Leinonen MK, Miettinen J, Heikkinen S, Pitkäniemi J, Malila N.	Leinonen MK		28350996				0
837			A model for the evaluation of data quality in health unit websites	Health Informatics J				2016	https://doi.org/10.1177/1460458214567003	10.1177/1460458214567003			Leite P, Gonçalves J, Teixeira P, Rocha Á.	Leite P		25701556				0
838			Test of Reliability and Validity of Impulsiveness Scale Among Married Chinese	Psychol Res Behav Manag				2022	https://doi.org/10.2147/PRBM.S360854	10.2147/prbm.s360854			Leng J, Tao M, Huai J, Fan Z.	Leng J		35463938	PMC9018674			0
839			Data Reliability in a Citizen Science Protocol for Monitoring Stingless Bees Flight Activity	Insects				2021	https://doi.org/10.3390/insects12090766	10.3390/insects12090766			Leocadio JN, Ghilardi-Lopes NP, Koffler S, Barbiéri C, Francoy TM, Albertini B, Saraiva AM.	Leocadio JN		34564206	PMC8467663			0
840	Conference Paper	Proceedings of the First International Workshop on Data Mining for Service and Maintenance	Data quality assurance and performance measurement of data mining for preventive maintenance of power grid				28–32	2011	https://doi.org/10.1145/2018673.2018679	10.1145/2018673.2018679	Association for Computing Machinery	power grid, machine learning, data quality assurance, performance measurement, data mining, preventive maintenance	Leon Wu,Gail Kaiser,Cynthia Rudin,Roger Anderson	Leon Wu	San Diego, California					0
841			Learnings From a National Cyberattack Digital Disaster During the SARS-CoV-2 Pandemic in a Pediatric Emergency Medicine Department	Disaster Med Public Health Prep				2023	https://doi.org/10.1017/dmp.2023.86	10.1017/dmp.2023.86			Leonard F, O'Reilly H, Blackburn C, Melody L, Hall D, Ryan E, Bruton K, Doyle P, Conway B, Barrett M.	Leonard F		37357951				0
842	Journal Article		Data Quality and Explainable AI	J. Data and Information Quality	12	2	Article 11	2020	https://doi.org/10.1145/3386687	10.1145/3386687	Association for Computing Machinery	Machine learning, bias, causes, fairness	Leopoldo Bertossi,Floris Geerts	Leopoldo Bertossi						0
843	Journal Article		Ontological Multidimensional Data Models and Contextual Data Quality	J. Data and Information Quality	9	3	Article 14	2018	https://doi.org/10.1145/3148239	10.1145/3148239	Association for Computing Machinery	Ontology-based data access, weakly-sticky programs, query answering, Datalog±	Leopoldo Bertossi,Mostafa Milani	Leopoldo Bertossi						0
844			Teaching Responsible Data Science: Charting New Pedagogical Territory	Int J Artif Intell Educ				2022	https://doi.org/10.1007/s40593-021-00241-7	10.1007/s40593-021-00241-7			Lewis A, Stoyanovich J.	Lewis A		33880114	PMC8049623			0
845			Electronic health record data quality assessment and tools: a systematic review	J Am Med Inform Assoc				2023	https://doi.org/10.1093/jamia/ocad120	10.1093/jamia/ocad120			Lewis AE, Weiskopf N, Abrams ZB, Foraker R, Lai AM, Payne PRO, Gupta A.	Lewis AE		37390812				1
846			Utilizing Advanced Technologies to Augment Pharmacovigilance Systems: Challenges and Opportunities	Ther Innov Regul Sci				2020	https://doi.org/10.1007/s43441-019-00023-3	10.1007/s43441-019-00023-3			Lewis DJ, McCallum JF.	Lewis DJ		32557311	PMC7362887			0
847	Conference Paper	Artificial Intelligence and Security: 8th International Conference, ICAIS 2022, Qinghai, China, July 15–20, 2022, Proceedings, Part I	Deep Learning Feature-Based Method for FY3 Image Inpainting				251–263	2022	https://doi.org/10.1007/978-3-031-06794-5_21	10.1007/978-3-031-06794-5_21	Springer-Verlag	Ozone, Deep learning, Data quality control, Generative adversarial network	Li Feng,Feihu Huang,Yan Zhang,Jinrong Hu	Li Feng	Qinghai, China					0
848			Low-Quality Structural and Interaction Data Improves Binding Affinity Prediction via Random Forest	Molecules				2015	https://doi.org/10.3390/molecules200610947	10.3390/molecules200610947			Li H, Leung KS, Wong MH, Ballester PJ.	Li H		26076113	PMC6272292			0
849			A Study on the Impact of Digital Finance on Regional Productivity Growth Based on Artificial Neural Networks	Comput Intell Neurosci				2022	https://doi.org/10.1155/2022/7665954	10.1155/2022/7665954			Li J, Sun F, Li M.	Li J		35685168	PMC9173965			0
850			Data governance system of the National Clinical Research Center for Child Health in China	Transl Pediatr				2021	https://doi.org/10.21037/tp-21-272	10.21037/tp-21-272			Li J, Yu G, Ding W, Huang J, Li Z, Zhu Z, Wang D, Zhang J, Wang J, Yin J.	Li J		34430439	PMC8349965			0
851	Journal Article		Online Data Migration Model and ID3 Algorithm in Sports Competition Action Data Mining Application	Wirel. Commun. Mob. Comput.	2021		11	2021	https://doi.org/10.1155/2021/7443676	10.1155/2021/7443676	John Wiley and Sons Ltd.		Li Ju,Lei Huang,Sang-Bing Tsai,Yuanpeng Zhang	Li Ju						0
852			iEnhance: a multi-scale spatial projection encoding network for enhancing chromatin interaction data resolution	Brief Bioinform				2023	https://doi.org/10.1093/bib/bbad245	10.1093/bib/bbad245			Li K, Zhang P, Wang Z, Shen W, Sun W, Xu J, Wen Z, Li L.	Li K		37381618				0
853			Assessing Data Integration and Quality for the Evaluation of Point-of-Care Testing Across Rural and Remote Emergency Departments in Australia	Stud Health Technol Inform				2017					Li L, McCaughey E, Iles-Mann J, Sargeant A, Dahm MR, Mumford V, Westbrook JI, Georgiou A.	Li L		29295139				0
854			[Long-term outcomes of survivors of mechanical ventilation in intensive care unit (ICU) and their views on ICU rehabilitation clinics]	Zhonghua Wei Zhong Bing Ji Jiu Yi Xue				2020	https://doi.org/10.3760/cma.j.cn121430-20200529-00423	10.3760/cma.j.cn121430-20200529-00423			Li R, Zhang H, Chen L, Liu X, Zhou Y, Li Y.	Li R		32912419				0
855			Comprehensive 100-bp resolution genome-wide epigenomic profiling data for the hg38 human reference genome	Data Brief				2022	https://doi.org/10.1016/j.dib.2022.108827	10.1016/j.dib.2022.108827			Li RY, Huang Y, Zhao Z, Qin ZS.	Li RY		36582986	PMC9792340			0
856			Toward Sustainability: Trade-Off Between Data Quality and Quantity in Crop Pest Recognition	Front Plant Sci				2021	https://doi.org/10.3389/fpls.2021.811241	10.3389/fpls.2021.811241			Li Y, Chao X.	Li Y		35003196	PMC8739801			1
857			Large Data Set-Driven Machine Learning Models for Accurate Prediction of the Thermoelectric Figure of Merit	ACS Appl Mater Interfaces				2022	https://doi.org/10.1021/acsami.2c15396	10.1021/acsami.2c15396			Li Y, Zhang J, Zhang K, Zhao M, Hu K, Lin X.	Li Y		36472480				0
858	Journal Article		IRGA: An Intelligent Implicit Real-time Gait Authentication System in Heterogeneous Complex Scenarios	ACM Trans. Internet Technol.	23	2	Article 35	2023	https://doi.org/10.1145/3594538	10.1145/3594538	Association for Computing Machinery	Continuous authentication, gait analysis, fusion neural network, heterogeneous complex scenarios	Li Yang,Xi Li,Zhuoru Ma,Lu Li,Neal Xiong,Jianfeng Ma	Li Yang						0
859			Solving data quality issues of fundus images in real-world settings by ophthalmic AI	Cell Rep Med				2023	https://doi.org/10.1016/j.xcrm.2023.100951	10.1016/j.xcrm.2023.100951			Li Z, Chen W.	Li Z		36812885	PMC9975325			0
860			Neural Network Model-Based Control for Manipulator: An Autoencoder Perspective	IEEE Trans Neural Netw Learn Syst				2023	https://doi.org/10.1109/TNNLS.2021.3109953	10.1109/tnnls.2021.3109953			Li Z, Li S.	Li Z		34520370				0
861			On the utilization of novel spectral laser scanning for three-dimensional classification of vegetation elements	Interface Focus				2018	https://doi.org/10.1098/rsfs.2017.0039	10.1098/rsfs.2017.0039			Li Z, Schaefer M, Strahler A, Schaaf C, Jupp D.	Li Z		29503720	PMC5829182			0
862			Automated Classification of Multi-Labeled Patient Safety Reports: A Shift from Quantity to Quality Measure	Stud Health Technol Inform				2017	https://doi.org/https://ebooks.iospress.nl/volumearticle/48319	10.3233/978-1-61499-830-3-1070			Liang C, Gong Y.	Liang C		29295266				0
863			Integrating low-cost sensor monitoring, satellite mapping, and geospatial artificial intelligence for intra-urban air pollution predictions	Environ Pollut				2023	https://doi.org/10.1016/j.envpol.2023.121832	10.1016/j.envpol.2023.121832			Liang L, Daniels J, Bailey C, Hu L, Phillips R, South J.	Liang L		37209897				0
864			Artificial Intelligence-Based Pharmacovigilance in the Setting of Limited Resources	Drug Saf				2022	https://doi.org/10.1007/s40264-022-01170-7	10.1007/s40264-022-01170-7			Liang L, Hu J, Sun G, Hong N, Wu G, He Y, Li Y, Hao T, Liu L, Gong M.	Liang L		35579814	PMC9112260			0
865			Calibrating low-cost sensors for ambient air monitoring: Techniques, trends, and challenges	Environ Res				2021	https://doi.org/10.1016/j.envres.2021.111163	10.1016/j.envres.2021.111163			Liang L.	Liang L		33887275				0
866	Conference Paper	Proceedings of the 2011 Eighth Web Information Systems and Applications Conference	Sorting of Search Results Based on Data Quality				119–124	2011	https://doi.org/10.1109/WISA.2011.30	10.1109/wisa.2011.30	IEEE Computer Society	quality assessment, sorting, data quality	Liang Wang,Liwei Wang,Zufa Fu,Zeqian Huang,Zhiyong Peng	Liang Wang						0
867	Journal Article		Collaborative Mobile Crowdsensing in Opportunistic D2D Networks: A Graph-based Approach	ACM Trans. Sen. Netw.	15	3	Article 30	2019	https://doi.org/10.1145/3317689	10.1145/3317689	Association for Computing Machinery	greedy search, transmission, coverage, incentive, Crowdsensing	Liang Wang,Zhiwen Yu,Dingqi Yang,Tao Ku,Bin Guo,Huadong Ma	Liang Wang						0
868			Neural Network Design for Impedance Modeling of Power Electronic Systems Based on Latent Features	IEEE Trans Neural Netw Learn Syst				2023	https://doi.org/10.1109/TNNLS.2023.3235806	10.1109/tnnls.2023.3235806			Liao Y, Li Y, Chen M, Nordstrom L, Wang X, Mittal P, Poor HV.	Liao Y		37021855				0
869			Ethical Use of Electronic Health Record Data and Artificial Intelligence: Recommendations of the Primary Care Informatics Working Group of the International Medical Informatics Association	Yearb Med Inform				2020	https://doi.org/10.1055/s-0040-1701980	10.1055/s-0040-1701980			Liaw ST, Liyanage H, Kuziemsky C, Terry AL, Schreiber R, Jonnagaddala J, de Lusignan S.	Liaw ST		32303098	PMC7442527			0
870			An integrated organisation-wide data quality management and information governance framework: theoretical underpinnings	Inform Prim Care				2014	https://doi.org/10.14236/jhi.v21i4.87	10.14236/jhi.v21i4.87			Liaw ST, Pearce C, Liyanage H, Liaw GS, de Lusignan S.	Liaw ST		25479350				0
871			Towards an ontology for data quality in integrated chronic disease management: a realist review of the literature	Int J Med Inform				2013	https://doi.org/10.1016/j.ijmedinf.2012.10.001	10.1016/j.ijmedinf.2012.10.001			Liaw ST, Rahimi A, Ray P, Taggart J, Dennis S, de Lusignan S, Jalaludin B, Yeo AE, Talaei-Khoei A.	Liaw ST		23122633				0
872	Conference Paper	Proceedings of the 4th international symposium on Neural Networks: Part II--Advances in Neural Networks	Attribute Reduction Based on Bi-directional Distance Correlation and Radial Basis Network				656–663	2007	https://doi.org/10.1007/978-3-540-72393-6_78	10.1007/978-3-540-72393-6_78	Springer-Verlag		Li-Chao Chen,Wei Zhang,Ying-Jun Zhang,Bin Ye,Li-Hu Pan,Jing Li	Li-Chao Chen	Nanjing, China					0
873	Conference Paper	Machine Learning and Knowledge Discovery in Databases: European Conference, ECML PKDD 2019, Würzburg, Germany, September 16–20, 2019, Proceedings, Part III	Automated Data Transformation with Inductive Programming and Dynamic Background Knowledge				735–751	2019	https://doi.org/10.1007/978-3-030-46133-1_44	10.1007/978-3-030-46133-1_44	Springer-Verlag	Data wrangling automation, Declarative programming languages, Dynamic background knowledge, Inductive programming	Lidia Contreras-Ochando,Cèsar Ferri,José Hernández-Orallo,Fernando Martínez-Plumed,María José Ramírez-Quintana,Susumu Katayama	Lidia Contreras-Ochando	Würzburg, Germany					0
874			Machine Learning Applications for Mass Spectrometry-Based Metabolomics	Metabolites				2020	https://doi.org/10.3390/metabo10060243	10.3390/metabo10060243			Liebal UW, Phan ANT, Sudhakar M, Raman K, Blank LM.	Liebal UW		32545768	PMC7345470			0
875			Data reduction from twinned RNA crystals	Acta Crystallogr D Biol Crystallogr				1996	https://doi.org/10.1107/S0907444996000327	10.1107/s0907444996000327			Lietzke SE, Carperos VE, Kundrot CE.	Lietzke SE		15299632				0
876			Protocol for outcome reporting and follow-up in the Targeted Hypothermia versus Targeted Normothermia after Out-of-Hospital Cardiac Arrest trial (TTM2)	Resuscitation				2020	https://doi.org/10.1016/j.resuscitation.2020.03.004	10.1016/j.resuscitation.2020.03.004			Lilja G, Nielsen N, Ullén S, Blennow Nordstrom E, Dankiewicz J, Friberg H, Heimburg K, Jakobsen JC, Levin H, Callaway C, Cariou A, Eastwood GM, Helbok R, Hovdenes J, Kirkegaard H, Leithner C, Morgan MPG, Nordberg P, Oddo M, Pelosi P, Rylander C, Saxena M, Taccone FS, Siranec M, Wise MP, Young PJ, Cronberg T.	Lilja G		32205155				0
877			Review of data quality dimensions and applied methods in the evaluation of health information systems	Cad Saude Publica				2009	https://doi.org/10.1590/s0102-311x2009001000002	10.1590/s0102-311x2009001000002			Lima CR, Schramm JM, Coeli CM, da Silva ME.	Lima CR		19851611				0
878	Thesis		Explainable Machine Learning for Activity Modeling in GeoAi					2020			George Mason University		Liming Zhang,Ruixin Yang,Andreas Züfle,Hemant Purohit	Liming Zhang						0
879			Applying density-based outlier identifications using multiple datasets for validation of stroke clinical outcomes	Int J Med Inform				2019	https://doi.org/10.1016/j.ijmedinf.2019.103988	10.1016/j.ijmedinf.2019.103988			Lin CH, Hsu KC, Johnson KR, Luby M, Fann YC.	Lin CH		31590140	PMC6880867	NIHMS1544055		0
880			How Spatial Epidemiology Helps Understand Infectious Human Disease Transmission	Trop Med Infect Dis				2022	https://doi.org/10.3390/tropicalmed7080164	10.3390/tropicalmed7080164			Lin CH, Wen TH.	Lin CH		36006256	PMC9413673			0
881	Conference Paper	Proceedings of the ACM 8th International Workshop on Data and Text Mining in Bioinformatics	Injury Narrative Text Classification: A Preliminary Study				7	2014	https://doi.org/10.1145/2665970.2665976	10.1145/2665970.2665976	Association for Computing Machinery	narrative text classification	Lin Chen,Kirsten Vallmuur,Richi Nayak	Lin Chen	Shanghai, China					0
882	Journal Article		How textual quality of online reviews affect classification performance: a case of deep learning sentiment analysis	Neural Comput. Appl.	32	9	4387–4415	2020	https://doi.org/10.1007/s00521-018-3865-7	10.1007/s00521-018-3865-7	Springer-Verlag	Online review, Cognitive computing, Sentiment classification, Textual quality, Deep learning	Lin Li,Tiong-Thye Goh,Dawei Jin	Lin Li						0
883	Thesis		Multimedia data mining and retrieval for multimedia databases using associations and correlations					2010			University of Miami		Lin Lin	Lin Lin						0
884	Conference Paper	Proceedings of the 2008 International Seminar on Future Information Technology and Management Engineering	A Method for Measuring Data Quality in Data Integration				525–527	2008	https://doi.org/10.1109/FITME.2008.146	10.1109/fitme.2008.146	IEEE Computer Society		Lin Mo,Hua Zheng	Lin Mo						0
885	Conference Paper	Proceedings of the 5th International Conference on Wireless communications, networking and mobile computing	Road probing: RSU assisted data collection in vehicular networks				2717–2720	2009			IEEE Press	ITS, VANET, wireless, RSU, data collection, VSN	Lin Yang,Jingdong Xu,Gongyi Wu,Jinhua Guo	Lin Yang	Beijing, China					0
886			Machine Learning and Artificial Intelligence in Toxicological Sciences	Toxicol Sci				2022	https://doi.org/10.1093/toxsci/kfac075	10.1093/toxsci/kfac075			Lin Z, Chou WC.	Lin Z		35861448	PMC9609874			0
887			Psychometric evaluation of the HIV stigma scale in a Swedish context	PLoS One				2014	https://doi.org/10.1371/journal.pone.0114867	10.1371/journal.pone.0114867			Lindberg MH, Wettergren L, Wiklander M, Svedhem-Johansson V, Eriksson LE.	Lindberg MH		25522127	PMC4270782			0
888			Data quality management in pharmacovigilance	Drug Saf				2004	https://doi.org/10.2165/00002018-200427120-00003	10.2165/00002018-200427120-00003			Lindquist M.	Lindquist M		15366974				0
889			Group-regularized individual prediction: theory and application to pain	Neuroimage				2017	https://doi.org/10.1016/j.neuroimage.2015.10.074	10.1016/j.neuroimage.2015.10.074			Lindquist MA, Krishnan A, López-Solà M, Jepma M, Woo CW, Koban L, Roy M, Atlas LY, Schmidt L, Chang LJ, Reynolds Losin EA, Eisenbarth H, Ashar YK, Delk E, Wager TD.	Lindquist MA		26592808	PMC5071107	NIHMS738849		0
890	Journal Article		Data evaluation method for ceramic 3D printing samples based on fuzzy algorithm	J. Intell. Fuzzy Syst.	38	6	7767–7778	2020	https://doi.org/10.3233/JIFS-179846	10.3233/jifs-179846	IOS Press	Fuzzy algorithm, ceramic material, sample data, 3D printing, data evaluation	Ling Xu,Juan Luis García Guirao	Ling Xu						0
891	Journal Article		Enhancing dynamic ECG heartbeat classification with lightweight transformer model	Artif. Intell. Med.	124	C	11	2022	https://doi.org/10.1016/j.artmed.2022.102236	10.1016/j.artmed.2022.102236	Elsevier Science Publishers Ltd.	Arrhythmia detection, Transformer, Deep learning, Attention, ECG classification	Lingxiao Meng,Wenjun Tan,Jiangang Ma,Ruofei Wang,Xiaoxia Yin,Yanchun Zhang	Lingxiao Meng						0
892	Conference Paper	Database and Expert Systems Applications: 30th International Conference, DEXA 2019, Linz, Austria, August 26–29, 2019, Proceedings, Part I	A DaQL to Monitor Data Quality in Machine Learning Applications				227–237	2019	https://doi.org/10.1007/978-3-030-27615-7_17	10.1007/978-3-030-27615-7_17	Springer-Verlag	Trust, Machine learning, Data quality	Lisa Ehrlinger,Verena Haunschmid,Davide Palazzini,Christian Lettner	Lisa Ehrlinger	Linz, Austria					0
893	Conference Paper	Computer Safety, Reliability, and Security: 38th International Conference, SAFECOMP 2019, Turku, Finland, September 11–13, 2019, Proceedings	Increasing Trust in Data-Driven Model Validation: A Framework for Probabilistic Augmentation of Images and Meta-data Generation Using Application Scope Characteristics				155–164	2019	https://doi.org/10.1007/978-3-030-26601-1_11	10.1007/978-3-030-26601-1_11	Springer-Verlag	Safety, Convolutional Neural Networks, Uncertainty, Data quality, Traffic sign recognition, Data augmentation, Application scope characteristics	Lisa Jöckel,Michael Kläs	Lisa Jöckel	Turku, Finland					0
894	Conference Paper	Proceedings of Mensch und Computer 2021	Screen Me, Smartphone! Using an AI-Screening Tool to Assist Underage Refugees in Recognizing Potential Traumatization				54–58	2021	https://doi.org/10.1145/3473856.3474011	10.1145/3473856.3474011	Association for Computing Machinery	speech-emotion recognition, refugee minors, post-traumatic stress disorder, feature extraction, behavioral markers	Lisa Mühl,Aike C. Horstmann,André Wittenborn,Dunja Storch,Jarek Krajewski	Lisa Mühl	Ingolstadt, Germany					0
895			Synchronized Intracranial Electrical Activity and Gait Recording in Parkinson's Disease Patients With Freezing of Gait	Front Neurosci				2022	https://doi.org/10.3389/fnins.2022.795417	10.3389/fnins.2022.795417			Liu DF, Zhao BT, Zhu GY, Liu YY, Bai YT, Liu HG, Jiang Y, Zhang X, Lin-Shi, Zhang H, Yang AC, Zhang JG.	Liu DF		35310098	PMC8927080			0
896			Natural History and Real-World Data in Rare Diseases: Applications, Limitations, and Future Perspectives	J Clin Pharmacol				2022	https://doi.org/10.1002/jcph.2134	10.1002/jcph.2134			Liu J, Barrett JS, Leonardi ET, Lee L, Roychoudhury S, Chen Y, Trifillis P.	Liu J		36461748	PMC10107901			0
897			A review of arrhythmia detection based on electrocardiogram with artificial intelligence	Expert Rev Med Devices				2022	https://doi.org/10.1080/17434440.2022.2115887	10.1080/17434440.2022.2115887			Liu J, Li Z, Jin Y, Liu Y, Liu C, Zhao L, Chen X.	Liu J		35993248				0
898			DeepFundus: A flow-cytometry-like image quality classifier for boosting the whole life cycle of medical artificial intelligence	Cell Rep Med				2023	https://doi.org/10.1016/j.xcrm.2022.100912	10.1016/j.xcrm.2022.100912			Liu L, Wu X, Lin D, Zhao L, Li M, Yun D, Lin Z, Pang J, Li L, Wu Y, Lai W, Xiao W, Shang Y, Feng W, Tan X, Li Q, Liu S, Lin X, Sun J, Zhao Y, Yang X, Ye Q, Zhong Y, Huang X, He Y, Fu Z, Xiang Y, Zhang L, Zhao M, Qu J, Xu F, Lu P, Li J, Xu F, Wei W, Dong L, Dai G, He X, Yan W, Zhu Q, Lu L, Zhang J, Zhou W, Meng X, Li S, Shen M, Jiang Q, Chen N, Zhou X, Li M, Wang Y, Zou H, Zhong H, Yang W, Shou W,…	Liu L		36669488	PMC9975093			0
899			The relationship between text message sentiment and self-reported depression	J Affect Disord				2022	https://doi.org/10.1016/j.jad.2021.12.048	10.1016/j.jad.2021.12.048			Liu T, Meyerhoff J, Eichstaedt JC, Karr CJ, Kaiser SM, Kording KP, Mohr DC, Ungar LH.	Liu T		34963643	PMC8912980	NIHMS1775906		0
900			Volumetric segmentation of white matter tracts with label embedding	Neuroimage				2022	https://doi.org/10.1016/j.neuroimage.2022.118934	10.1016/j.neuroimage.2022.118934			Liu W, Lu Q, Zhuo Z, Li Y, Duan Y, Yu P, Qu L, Ye C, Liu Y.	Liu W		35091078				0
901			Nesting the SIRV model with NAR, LSTM and statistical methods to fit and predict COVID-19 epidemic trend in Africa	BMC Public Health				2023	https://doi.org/10.1186/s12889-023-14992-6	10.1186/s12889-023-14992-6			Liu XD, Wang W, Yang Y, Hou BH, Olasehinde TS, Feng N, Dong XP.	Liu XD		36658494	PMC9851734			0
902			Validation of a Gyrolab™ assay for quantification of rituximab in human serum	J Pharmacol Toxicol Methods				2012	https://doi.org/10.1016/j.vascn.2012.03.001	10.1016/j.vascn.2012.03.001			Liu XF, Wang X, Weaver RJ, Calliste L, Xia C, He YJ, Chen L.	Liu XF		22406436				0
903			3D Deep Attentive U-Net with Transformer for Breast Tumor Segmentation from Automated Breast Volume Scanner	Annu Int Conf IEEE Eng Med Biol Soc				2021	https://doi.org/10.1109/EMBC46164.2021.9629523	10.1109/embc46164.2021.9629523			Liu Y, Yang Y, Jiang W, Wang T, Lei B.	Liu Y		34892110				0
904			HLMethy: a machine learning-based model to identify the hidden labels of m(6)A candidates	Plant Mol Biol				2019	https://doi.org/10.1007/s11103-019-00930-x	10.1007/s11103-019-00930-x			Liu Z, Dong W, Luo W, Jiang W, Li Q, He Z.	Liu Z		31722090				0
905	Conference Paper	Proceedings of the 13th international conference on Data warehousing and knowledge discovery	Complementing data in the ETL process				112–123	2011	https://doi.org/10.1007/978-3-642-23544-3_9		Springer-Verlag	data imputation, data provenance, data warehouse	Lívia de S. Ribeiro,Ronaldo R. Goldschmidt,Maria Cláudia Cavalcanti	Lívia de S. Ribeiro	Toulouse, France					0
906	Journal Article		Aerodynamic data predictions based on multi-task learning▪	Appl. Soft Comput.	116	C	12	2022	https://doi.org/10.1016/j.asoc.2021.108369	10.1016/j.asoc.2021.108369	Elsevier Science Publishers B. V.	Machine learning, ClusterNet, Muti-task learning, The K-means, Aerodynamic data modeling	Liwei Hu,Yu Xiang,Jun Zhang,Zifang Shi,Wenzheng Wang	Liwei Hu						0
907	Journal Article		Federated learning: a deep learning model based on resnet18 dual path for lung nodule detection	Multimedia Tools Appl.	82	11	17437–17450	2022	https://doi.org/10.1007/s11042-022-14107-0	10.1007/s11042-022-14107-0	Kluwer Academic Publishers	Federated learning, Lung nodule detection, Federated averaging (Luna16)	Lixin Liu,Kefeng Fan,Mengzhen Yang	Lixin Liu						0
908	Conference Paper	Proceedings of the 11th international conference on Telecommunications and Informatics, Proceedings of the 11th international conference on Signal Processing	Improving the completeness and timeliness by horizontal fragmentation of data warehouse tables				76–81	2012	https://doi.org/https://dl.acm.org/doi/10.5555/2230716.2230732		World Scientific and Engineering Academy and Society (WSEAS)	ETL, completeness, data warehouse, horizontal fragmentation, timeliness	Ljiljana Brkić,Mirta Baranović,Igor Mekterović	Ljiljana Brkić	Saint Malo, Mont Saint-Michel, France					0
909			Insulin and glucose-lowering agents for treating people with diabetes and chronic kidney disease	Cochrane Database Syst Rev				2018	https://doi.org/10.1002/14651858.CD011798.pub2	10.1002/14651858.cd011798.pub2			Lo C, Toyama T, Wang Y, Lin J, Hirakawa Y, Jun M, Cass A, Hawley CM, Pilmore H, Badve SV, Perkovic V, Zoungas S.	Lo C		30246878	PMC6513625			0
910			G-Tric: generating three-way synthetic datasets with triclustering solutions	BMC Bioinformatics				2021	https://doi.org/10.1186/s12859-020-03925-4	10.1186/s12859-020-03925-4			Lobo J, Henriques R, Madeira SC.	Lobo J		33413095	PMC7789692			0
911	Journal Article		Supervised feature selection method via potential value estimation	Cluster Computing	19	4	2039–2049	2016	https://doi.org/10.1007/s10586-016-0635-0	10.1007/s10586-016-0635-0	Kluwer Academic Publishers	Divided grids, Importance measure, Potential value, Feature selection	Long Zhao,Linfeng Jiang,Xiangjun Dong	Long Zhao						0
912			Challenges and solutions for transforming health ecosystems in low- and middle-income countries through artificial intelligence	Front Med (Lausanne)				2022	https://doi.org/10.3389/fmed.2022.958097	10.3389/fmed.2022.958097			López DM, Rico-Olarte C, Blobel B, Hullin C.	López DM		36530888	PMC9755337			0
913	Conference Paper	Proceedings of the 7th international conference on Data integration in the life sciences	Quality assessment of MAGE-ML genomic datasets using DescribeX				192–206	2010	https://doi.org/10.1007/978-3-642-15120-0_15		Springer-Verlag		Lorena Etcheverry,Shahan Khatchadourian,Mariano Consens	Lorena Etcheverry	Gothenburg, Sweden					0
914	Conference Paper	Proceedings of the 2nd International Workshop on Social Sensing	Exploring Compliance: Observations from a Large Scale Fitbit Study				55–60	2017	https://doi.org/10.1145/3055601.3055608	10.1145/3055601.3055608	Association for Computing Machinery	mobile sensing, social aspects, machine learning, user studies	Louis Faust,Rachael Purta,David Hachen,Aaron Striegel,Christian Poellabauer,Omar Lizardo,Nitesh V. Chawla	Louis Faust	Pittsburgh, PA, USA					0
915			Considerations in the reliability and fairness audits of predictive models for advance care planning	Front Digit Health				2022	https://doi.org/10.3389/fdgth.2022.943768	10.3389/fdgth.2022.943768			Lu J, Sattler A, Wang S, Khaki AR, Callahan A, Fleming S, Fong R, Ehlert B, Li RC, Shieh L, Ramchandran K, Gensheimer MF, Chobot S, Pfohl S, Li S, Shum K, Parikh N, Desai P, Seevaratnam B, Hanson M, Smith M, Xu Y, Gokhale A, Lin S, Pfeffer MA, Teuteberg W, Shah NH.	Lu J		36339512	PMC9634737			0
916	Journal Article		A Survey on Long-Tailed Visual Recognition	Int. J. Comput. Vision	130	7	1837–1872	2022	https://doi.org/10.1007/s11263-022-01622-8	10.1007/s11263-022-01622-8	Kluwer Academic Publishers	Long-tailed distribution, Gini coefficient, Visual recognition, Deep learning	Lu Yang,He Jiang,Qing Song,Jun Guo	Lu Yang						0
917	Conference Paper	Proceedings of the 16th International Conference on Scientific and Statistical Database Management	On the Integration of Autonomous Data Marts				223	2004			IEEE Computer Society		Luca Cabibbo,Riccardo Torlone	Luca Cabibbo						0
918	Conference Paper	Proceedings of the Workshop on Big Data Analytics and Machine Learning for Data Communication Networks	Users' Fingerprinting Techniques from TCP Traffic				49–54	2017	https://doi.org/10.1145/3098593.3098602	10.1145/3098593.3098602	Association for Computing Machinery	User Profiling, Passive Measurements, User Fingerprint, Machine Learning, Privacy	Luca Vassio,Danilo Giordano,Martino Trevisan,Marco Mellia,Ana Paula Couto da Silva	Luca Vassio	Los Angeles, CA, USA					0
919	Conference Paper	Proceedings of the XX Brazilian Symposium on Human Factors in Computing Systems	Applying Usability Heuristics in the Context of Data Labeling Systems				Article 7	2021	https://doi.org/10.1145/3472301.3484374	10.1145/3472301.3484374	Association for Computing Machinery	data labeling, guidelines, interactive machine learning	Lucas Viana,Letícia Passos,Edson Oliveira,Tayana Conte	Lucas Viana	Virtual Event, Brazil					0
920			From Bivariate to Multivariate Analysis of Cytometric Data: Overview of Computational Methods and Their Application in Vaccination Studies	Vaccines (Basel)				2020	https://doi.org/10.3390/vaccines8010138	10.3390/vaccines8010138			Lucchesi S, Furini S, Medaglini D, Ciabattini A.	Lucchesi S		32244919	PMC7157606			0
921	Conference Paper	Proceedings of the 30th Annual ACM Symposium on Applied Computing	Evolving regression trees robust to missing data				102–109	2015	https://doi.org/10.1145/2695664.2695976	10.1145/2695664.2695976	Association for Computing Machinery	missing data, evolutionary algorithms, regression trees, machine learning	Luciano C. Blomberg,Rodrigo C. Barros,Duncan D. Ruiz	Luciano C. Blomberg	Salamanca, Spain					0
922	Conference Paper	Proceedings of the 43rd International Conference on Software Engineering: Software Engineering in Practice	On the experiences of adopting automated data validation in an industrial machine learning project				248–257	2021	https://doi.org/10.1109/ICSE-SEIP52600.2021.00034	10.1109/icse-seip52600.2021.00034	IEEE Press	software engineering, machine learning, data validation, data quality, data errors	Lucy Ellen Lwakatare,Ellinor Rånge,Ivica Crnkovic,Jan Bosch	Lucy Ellen Lwakatare	Virtual Event, Spain					0
923	Conference Paper	Proceedings of the ACM/IEEE 44th International Conference on Software Engineering: Companion Proceedings	Assessing the quality of computational notebooks for a frictionless transition from exploration to production				256–260	2022	https://doi.org/10.1145/3510454.3517055	10.1145/3510454.3517055	Association for Computing Machinery	data science, artificial intelligence, linters, machine learning, software engineering, computational notebooks, static analysis tools	Luigi Quaranta	Luigi Quaranta	Pittsburgh, Pennsylvania					0
924	Journal Article		Noise detection in the meta-learning level	Neurocomput.	176	C	14–25	2016	https://doi.org/10.1016/j.neucom.2014.12.100	10.1016/j.neucom.2014.12.100	Elsevier Science Publishers B. V.	Noise identification, Characterization measures, Complexity measures, Meta-learning	Luís P.F. Garcia,André C.P.L.F. de Carvalho,Ana C. Lorena	Luís P.F. Garcia						0
925	Journal Article		Quality in production planning: Definition, quantification and a machine learning based improvement method	Procedia Comput. Sci.	217	C	358–365	2023	https://doi.org/10.1016/j.procs.2022.12.231	10.1016/j.procs.2022.12.231	Elsevier Science Publishers B. V.	planning quality, scheduling, machine learning, production planning, prediction, resilience	Lukas Lingitz,Viola Gallina,Johannes Breitschopf,Luana Finamore,Wilfried Sihn	Lukas Lingitz						0
926	Journal Article		DIRE and its Data: Neural Decompiled Variable Renamings with Respect to Software Class	ACM Trans. Softw. Eng. Methodol.	32	2	Article 39	2023	https://doi.org/10.1145/3546946	10.1145/3546946	Association for Computing Machinery	decompilation, data provenance, Machine learning	Luke Dramko,Jeremy Lacomis,Pengcheng Yin,Ed Schwartz,Miltiadis Allamanis,Graham Neubig,Bogdan Vasilescu,Claire Le Goues	Luke Dramko						0
927			Advances in the application of computational pathology in diagnosis, immunomicroenvironment recognition, and immunotherapy evaluation of breast cancer: a narrative review	J Cancer Res Clin Oncol				2023	https://doi.org/10.1007/s00432-023-05002-8	10.1007/s00432-023-05002-8			Luo J, Li X, Wei KL, Chen G, Xiong DD.	Luo J		37389595				0
928			Big Data in radiation therapy: challenges and opportunities	Br J Radiol				2017	https://doi.org/10.1259/bjr.20160689	10.1259/bjr.20160689			Lustberg T, van Soest J, Jochems A, Deist T, van Wijk Y, Walsh S, Lambin P, Dekker A.	Lustberg T		27781485	PMC5605034			0
929			Assessing EHR Data for Use in Clinical Improvement and Research	Am J Nurs				2022	https://doi.org/10.1097/01.NAJ.0000832728.09164.3f	10.1097/01.naj.0000832728.09164.3f			Lyons AM, Dimas J, Richardson SJ, Sward K.	Lyons AM		35551125				0
930	Journal Article		Enhanced decision support system to predict and prevent hypertension using computational intelligence techniques	Soft Comput.	24	17	13293–13304	2020	https://doi.org/10.1007/s00500-020-04743-9	10.1007/s00500-020-04743-9	Springer-Verlag	Boosting mechanism, Medical decision support system, Pattern recognition, Support vector machine, Medical diagnosis, Fuzzy-based association rule mining, Hypertension	M. Ambika,G. Raghuraman,L. SaiRamesh	M. Ambika						0
931	Journal Article		An effective quality analysis of XML web data using hybrid clustering and classification approach	Soft Comput.	24	3	2139–2150	2020	https://doi.org/10.1007/s00500-019-04045-9	10.1007/s00500-019-04045-9	Springer-Verlag	Keyword search, Weighted fuzzy c means clustering, XML web, RMSE, Neural network, Whale optimization	M. Gopianand,P. Jaganathan	M. Gopianand						0
932	Journal Article		HOFT-MP: A Multipath Routing Algorithm Using Hybrid Optimal Fault Tolerant System for WSNs Using Optimization Techniques	Neural Process. Lett.	54	6	5099–5124	2022	https://doi.org/10.1007/s11063-022-10852-3	10.1007/s11063-022-10852-3	Kluwer Academic Publishers	CH selection, Clustering, Hybrid optimization technique, Fault tolerance system, Wireless sensor networks	M. Gurupriya,A. Sumathi	M. Gurupriya						0
933	Journal Article		An efficient optimal security system for intrusion detection in cloud computing environment using hybrid deep learning technique	Adv. Eng. Softw.	173	C	9	2022	https://doi.org/10.1016/j.advengsoft.2022.103236	10.1016/j.advengsoft.2022.103236	Elsevier Science Ltd.	Data Preprocessing, Intrusion, Clustering, IDS, Attacks, Detection and Classification	M. Mayuranathan,S.K. Saravanan,B. Muthusenthil,A. Samydurai	M. Mayuranathan						0
934	Conference Paper	Proceedings of the 5th EAI International Conference on Smart Objects and Technologies for Social Good	A Paradox in ML Design: Less data for a smarter water metering cognification experience				201–206	2019	https://doi.org/10.1145/3342428.3342685	10.1145/3342428.3342685	Association for Computing Machinery	Machine learning design, Water Metering, Smart data, Interactive machine learning, Human-Machine-Bigdata Interaction Loop	M. Roccetti,G. Delnevo,L. Casini,N. Zagni,G. Cappiello	M. Roccetti	Valencia, Spain					0
935			Optimization of 3D Point Clouds of Oilseed Rape Plants Based on Time-of-Flight Cameras	Sensors (Basel)				2021	https://doi.org/10.3390/s21020664	10.3390/s21020664			Ma Z, Sun D, Xu H, Zhu Y, He Y, Cen H.	Ma Z		33477933	PMC7833437			0
936			Machine learning: novel bioinformatics approaches for combating antimicrobial resistance	Curr Opin Infect Dis				2017	https://doi.org/10.1097/QCO.0000000000000406	10.1097/qco.0000000000000406			Macesic N, Polubriaginof F, Tatonetti NP.	Macesic N		28914640				0
937			Measuring fatigue: a meta-review	Int J Dermatol				2021	https://doi.org/10.1111/ijd.15341	10.1111/ijd.15341			Machado MO, Kang NC, Tai F, Sambhi RDS, Berk M, Carvalho AF, Chada LP, Merola JF, Piguet V, Alavi A.	Machado MO		33301180				0
938			Surveying the organizational culture in an NHS trust	J Manag Med				1995	https://doi.org/10.1108/02689239510101157	10.1108/02689239510101157			Mackenzie S.	Mackenzie S		10152863				0
939			Rapid evaluation of immobilized immunoglobulins using automated mass-segmented ToF-SIMS	Biointerphases				2019	https://doi.org/10.1063/1.5121450	10.1063/1.5121450			Madiona RMT, Welch NG, Muir BW, Winkler DA, Pigram PJ.	Madiona RMT		31747758				0
940	Journal Article		Unsupervised collective-based framework for dynamic retraining of supervised real-time spam tweets detection model	Expert Syst. Appl.	135	C	129–152	2019	https://doi.org/10.1016/j.eswa.2019.05.052	10.1016/j.eswa.2019.05.052	Pergamon Press, Inc.	Twitter stream, Social spammers, Real-time, Twitter, Spam	Mahdi Washha,Aziz Qaroush,Manel Mezghani,Florence Sedes	Mahdi Washha						0
941	Thesis		Evaluation of Automation Techniques for Data Quality Assessment for Party and Product Master Data					2022			University of Arkansas at Little Rock		Mahmood Mohammed,Yang, Mary,Dagtas, Serhan,Pullen, Daniel	Mahmood Mohammed						0
942			On-Device Deep Learning Inference for Efficient Activity Data Collection	Sensors (Basel)				2019	https://doi.org/10.3390/s19153434	10.3390/s19153434			Mairittha N, Mairittha T, Inoue S.	Mairittha N		31387314	PMC6696120			0
943	Journal Article		Challenges and prospects of climate change impact assessment on mangrove environments through mathematical models	Environ. Model. Softw.	162	C	14	2023	https://doi.org/10.1016/j.envsoft.2023.105658	10.1016/j.envsoft.2023.105658	Elsevier Science Publishers B. V.	Mangrove environments, Hydro-morphodynamic modelling, Adaptation policies, Machine learning, Climate change, Data-driven modelling	Majdi Fanous,Jonathan M. Eden,Renji Remesan,Alireza Daneshkhah	Majdi Fanous						0
944			Visually guided preprocessing of bioanalytical laboratory data using an interactive R notebook (pguIMP)	CPT Pharmacometrics Syst Pharmacol				2021	https://doi.org/10.1002/psp4.12704	10.1002/psp4.12704			Malkusch S, Hahnefeld L, Gurke R, Lötsch J.	Malkusch S		34598320	PMC8592507			0
945			Advancing data science in drug development through an innovative computational framework for data sharing and statistical analysis	BMC Med Res Methodol				2021	https://doi.org/10.1186/s12874-021-01409-4	10.1186/s12874-021-01409-4			Mallon AM, Häring DA, Dahlke F, Aarden P, Afyouni S, Delbarre D, El Emam K, Ganjgahi H, Gardiner S, Kwok CH, West DM, Straiton E, Haemmerle S, Huffman A, Hofmann T, Kelly LJ, Krusche P, Laramee MC, Lheritier K, Ligozio G, Readie A, Santos L, Nichols TE, Branson J, Holmes C.	Mallon AM		34773974	PMC8590765			0
946			QUALITY ASSURANCE OF REGISTRIES FOR HEALTH TECHNOLOGY ASSESSMENT	Int J Technol Assess Health Care				2018	https://doi.org/10.1017/S0266462318000478	10.1017/s0266462318000478			Mandeville KL, Valentic M, Ivankovic D, Pristas I, Long J, Patrick HE.	Mandeville KL		30251946				0
947	Journal Article		Data quality in ETL process: A preliminary study	Procedia Comput. Sci.	159	C	676–687	2019	https://doi.org/10.1016/j.procs.2019.09.223	10.1016/j.procs.2019.09.223	Elsevier Science Publishers B. V.	Talend Data Quality, ETL quality, Business Intelligence &amp; Analytics, process quality, Data, Talend Data Integration	Manel Souibgui,Faten Atigui,Saloua Zammali,Samira Cherfi,Sadok Ben Yahia	Manel Souibgui						0
948	Journal Article		Data quality assessment of maintenance reporting procedures	Expert Syst. Appl.	63	C	145–164	2016	https://doi.org/10.1016/j.eswa.2016.06.043	10.1016/j.eswa.2016.06.043	Pergamon Press, Inc.	Analytic hierarchy process, Information quality, Maintenance, Multi-criteria decision making, Data quality, Decision support systems	Manik Madhikermi,Sylvain Kubler,Jérémy Robert,Andrea Buda,Kary Främling	Manik Madhikermi						0
949			Designing a moderately hydrophobic sol-gel monolithic Carbowax 20 M sorbent for the capsule phase microextraction of triazine herbicides from water samples prior to HPLC analysis	Talanta				2021	https://doi.org/10.1016/j.talanta.2021.122710	10.1016/j.talanta.2021.122710			Manousi N, Alampanos V, Priovolos I, Kabir A, Furton KG, Rosenberg E, Zachariadis GA, Samanidou VF.	Manousi N		34364502				0
950			Bioinformatics and medical informatics: collaborations on the road to genomic medicine?	J Am Med Inform Assoc				2003	https://doi.org/10.1197/jamia.M1305	10.1197/jamia.m1305			Maojo V, Kulikowski CA.	Maojo V		12925552	PMC264428			0
951	Journal Article		Neural architectures for aggregating sequence labels from multiple annotators	Neurocomput.	514	C	539–550	2022	https://doi.org/10.1016/j.neucom.2022.09.081	10.1016/j.neucom.2022.09.081	Elsevier Science Publishers B. V.	Neural network, Annotation, Natural language processing, Sequence labelling, Annotator reliability	Maolin Li,Sophia Ananiadou	Maolin Li						0
952			Record linkage of banks and municipalities through multiple criteria and neural networks	PeerJ Comput Sci				2020	https://doi.org/10.7717/peerj-cs.258	10.7717/peerj-cs.258			Maratea A, Ciaramella A, Cianci GP.	Maratea A		33816910	PMC7924437			0
953	Conference Paper	Proceedings of the 1st International Conference on AI Engineering: Software Engineering for AI	Data sovereignty for AI pipelines: lessons learned from an industrial project at Mondragon corporation				193–204	2022	https://doi.org/10.1145/3522664.3528593	10.1145/3522664.3528593	Association for Computing Machinery	collaborative AI, AI engineering, data sovereignty, lessons learned	Marcel Altendeitering,Julia Pampus,Felix Larrinaga,Jon Legaristi,Falk Howar	Marcel Altendeitering	Pittsburgh, Pennsylvania					0
954			Neural network assisted analysis of bimetallic nanocatalysts using X-ray absorption near edge structure spectroscopy	Phys Chem Chem Phys				2020	https://doi.org/10.1039/d0cp02098b	10.1039/d0cp02098b			Marcella N, Liu Y, Timoshenko J, Guan E, Luneau M, Shirman T, Plonka AM, van der Hoeven JES, Aizenberg J, Friend CM, Frenkel AI.	Marcella N		32393945				0
955	Conference Paper	Proceedings of the Twenty-Eighth AAAI Conference on Artificial Intelligence	Data quality in ontology-based data access: the case of consistency				1020–1026	2014			AAAI Press		Marco Console,Maurizio Lenzerini	Marco Console	Québec City, Québec, Canada					0
956	Conference Paper	Intelligent Information and Database Systems: 13th Asian Conference, ACIIDS 2021, Phuket, Thailand, April 7–10, 2021, Proceedings	Missing and Incomplete Data Handling in Cybersecurity Applications				413–426	2021	https://doi.org/10.1007/978-3-030-73280-6_33	10.1007/978-3-030-73280-6_33	Springer-Verlag	Data science, Cybersecurity, Incomplete data, Missing data, Data imputation	Marek Pawlicki,Michał Choraś,Rafał Kozik,Witold Hołubowicz	Marek Pawlicki	Phuket, Thailand					0
957	Thesis		Using Lenses to Understand Policy Failures: The Case of the 2012 Census in Chile					2020			University of Massachusetts Boston		Maria Angélica Pavez,Jeffrey Prottas	Maria Angélica Pavez						0
958	Journal Article		Acoustic Structural Integrity Assessment of Ceramics using Supervised Machine Learning and Uncertainty-Based Rejection	SIGKDD Explor. Newsl.	24	2	105–113	2022	https://doi.org/10.1145/3575637.3575653	10.1145/3575637.3575653	Association for Computing Machinery	defect inspection, artificial intelligence, quality management, time series, ceramics	Maria Lua Nunes,Marilia Barandas,Hugo Gamboa,Filipe Soares	Maria Lua Nunes						0
959	Journal Article		A Survey of Data Quality Requirements That Matter in ML Development Pipelines	J. Data and Information Quality	15	2	Article 11	2023	https://doi.org/10.1145/3592616	10.1145/3592616	Association for Computing Machinery	Data quality, machine learning, data management, data ecosystems, data innovation	Maria Priestley,Fionntán O’donnell,Elena Simperl	Maria Priestley						0
960	Journal Article		Data and Process Quality Evaluation in a Textual Big Data Archiving System	J. Comput. Cult. Herit.	15	1	Article 2	2022	https://doi.org/10.1145/3461015	10.1145/3461015	Association for Computing Machinery	machine learning, data quality, content management, text analytics, unstructured Big Data, Big Data analytics	Mariagrazia Fugini,Jacopo Finocchi	Mariagrazia Fugini						0
961	Conference Paper	Proceedings of the 2012 Conference on Ergonomie et Interaction homme-machine	Méthode AVIVE pour l'évaluation de la qualité des données des tests utilisateurs en ergonomie				41–48	2012	https://doi.org/10.1145/2652574.2653407	10.1145/2652574.2653407	Association for Computing Machinery	Evaluation, Qualité des données, Ergonomie, Méthodologie, Tests utilisateurs	Marie Vian,Charles Tijus,Laure Léger	Marie Vian	Biarritz, France					0
962	Journal Article		Review: Decision support systems for forest management: A comparative analysis and assessment	Comput. Electron. Agric.	101		55–67	2014	https://doi.org/10.1016/j.compag.2013.12.005	10.1016/j.compag.2013.12.005	Elsevier Science Publishers B. V.	Forest management, Multiple criteria decision making, Decision support systems, Group decision making, Simulation, Optimization	Marina Segura,Duncan Ray,Concepción Maroto	Marina Segura						0
963	Conference Paper	Proceedings of the 11th International Conference on Theory and Practice of Electronic Governance	Colombian Case Study for the Analysis of Open Data Government: a Data Quality Approach				389–394	2018	https://doi.org/10.1145/3209415.3209474	10.1145/3209415.3209474	Association for Computing Machinery	Data quality, Data Profile, Open Government Data, Open Data	Mariutsi Alexandra Osorio Sanabria,Ferney Orlando Amaya Fernández,Mayda Patricia González Zabala	Mariutsi Alexandra Osorio Sanabria	Galway, Ireland					0
964	Journal Article		Multi-objective closed-form algebraic expressions discovery approach application to the synthetic time-series generation	Procedia Comput. Sci.	193	C	285–294	2021	https://doi.org/10.1016/j.procs.2021.10.029	10.1016/j.procs.2021.10.029	Elsevier Science Publishers B. V.	model interpretation, evolutionary algorithm, synthetic data, algebraic equation discovery	Mark Merezhnikov,Alexander Hvatov	Mark Merezhnikov						0
965	Book		The DAMA Dictionary of Data Management					2008			Technics Publications, LLC		Mark Mosley,Mark Mosley	Mark Mosley						0
966			The role of explainability in creating trustworthy artificial intelligence for health care: A comprehensive survey of the terminology, design choices, and evaluation strategies	J Biomed Inform				2021	https://doi.org/10.1016/j.jbi.2020.103655	10.1016/j.jbi.2020.103655			Markus AF, Kors JA, Rijnbeek PR.	Markus AF		33309898				0
967	Journal Article		A practical approach for applying machine learning in the detection and classification of network devices used in building management	Applied AI Letters	2	3	21	2021	https://doi.org/10.1002/ail2.35	10.1002/ail2.35	John Wiley &amp; Sons, Inc.	BACnet, ensemble, model zoo, binary classifier	Maroun Touma,Shalisha Witherspoon,Shonda Witherspoon,Isabelle Crawford‐Eng	Maroun Touma						0
968			Instrumental Drift in Untargeted Metabolomics: Optimizing Data Quality with Intrastudy QC Samples	Metabolites				2023	https://doi.org/10.3390/metabo13050665	10.3390/metabo13050665			Märtens A, Holle J, Mollenhauer B, Wegner A, Kirwan J, Hiller K.	Märtens A		37233706	PMC10222478			0
969	Conference Paper	Advanced Information Systems Engineering: 35th International Conference, CAiSE 2023, Zaragoza, Spain, June 12–16, 2023, Proceedings	A Data-Centric Approach for&nbsp;Reducing Carbon Emissions in&nbsp;Deep Learning				123–138	2023	https://doi.org/10.1007/978-3-031-34560-9_8	10.1007/978-3-031-34560-9_8	Springer-Verlag	Data Quality, Data-centric AI, Data Preparation, Big Data, Deep Learning, Green AI	Martín Anselmo,Monica Vitali	Martín Anselmo	Zaragoza, Spain					0
970			Limited clinical utility of a machine learning revision prediction model based on a national hip arthroscopy registry	Knee Surg Sports Traumatol Arthrosc				2023	https://doi.org/10.1007/s00167-022-07054-8	10.1007/s00167-022-07054-8			Martin RK, Wastvedt S, Lange J, Pareek A, Wolfson J, Lund B.	Martin RK		35947158	PMC10183422			0
971	Journal Article		Data analytics competency for improving firm decision making performance	J. Strateg. Inf. Syst.	27	1	101–113	2018	https://doi.org/10.1016/j.jsis.2017.10.001	10.1016/j.jsis.2017.10.001	Butterworth-Heinemann	Data quality, Decision making performance, Analytical skills, Domain knowledge, Bigness of data, Tools sophistication, Data analytics competency	Maryam Ghasemaghaei,Sepideh Ebrahimi,Khaled Hassanein	Maryam Ghasemaghaei						0
972	Journal Article		Challenges and opportunities beyond structured data in analysis of electronic health records	WIREs Comput. Stat.	13	6	19	2021	https://doi.org/10.1002/wics.1549	10.1002/wics.1549	John Wiley &amp; Sons, Inc.	machine learning, unstructured data, electronic health records, statistical methods	Maryam Tayefi,Phuong Ngo,Taridzo Chomutare,Hercules Dalianis,Elisa Salvi,Andrius Budrionis,Fred Godtliebsen	Maryam Tayefi						0
973			Data Quality Assessment in Emergency Medical Services: What Are the Stakeholders' Perspectives?	Perspect Health Inf Manag				2019					Mashoufi M, Ayatollahi H, Khorasani-Zavareh AD.	Mashoufi M		30766454	PMC6341415			0
974			Data Quality in Health Care: Main Concepts and Assessment Methodologies	Methods Inf Med				2023	https://doi.org/10.1055/s-0043-1761500	10.1055/s-0043-1761500			Mashoufi M, Ayatollahi H, Khorasani-Zavareh D, Talebi Azad Boni T.	Mashoufi M		36716776				0
975			A Review of Data Quality Assessment in Emergency Medical Services	Open Med Inform J				2018	https://doi.org/10.2174/1874431101812010019	10.2174/1874431101812010019			Mashoufi M, Ayatollahi H, Khorasani-Zavareh D.	Mashoufi M		29997708	PMC5997849			1
976			Estimating cause-specific mortality in Madagascar: an evaluation of death notification data from the capital city	Popul Health Metr				2019	https://doi.org/10.1186/s12963-019-0190-z	10.1186/s12963-019-0190-z			Masquelier B, Pison G, Rakotonirina J, Rasoanomenjanahary A.	Masquelier B		31357994	PMC6664726			0
977	Journal Article		Spatial data quality capture throughinductive learning	Spatial Cognition and Computation	2	4	261–282	2001	https://doi.org/10.1023/A:1015527221658	10.1023/a:1015527221658	Kluwer Academic Publishers	information content, object calculus, data quality, inductive learning, GIS	Matt Duckham,Jane Drummond,David Forrest	Matt Duckham						0
978	Conference Paper	Proceedings of the 2009 20th International Workshop on Database and Expert Systems Application	A Case Study on the Analysis of the Data Quality of a Large Medical Database				308–312	2009	https://doi.org/10.1109/DEXA.2009.82	10.1109/dexa.2009.82	IEEE Computer Society	Data quality, medical database	Matteo Bertoni,Giuliano Furlini,Gianluca Gozzoli,Maria Paola Landini,Matteo Magnani,Antonio Messina,Danilo Montesi	Matteo Bertoni						0
979	Thesis		Effects of Real-World Data Challenges on Generalization in Applied Machine Learning and Time Series Modeling					2021			University of Massachusetts Boston		Matthew Almeida,Ping Chen,Scott Crouter,Dan Simovici	Matthew Almeida						0
980	Thesis		Machine Learning Techniques for the Early Detection of Cancer Using Volatile Organic Compounds					2019			University of Warwick (United Kingdom)		Matthew David Neal	Matthew David Neal						0
981	Conference Paper	Proceedings of the 3rd International Web Science Conference	Quality, trust, and utility of scientific data on the web: towards a joint model				Article 15	2011	https://doi.org/10.1145/2527031.2527048	10.1145/2527031.2527048	Association for Computing Machinery	decision networks, science, data quality, data sharing, trust	Matthew Gamble,Carole Goble	Matthew Gamble	Koblenz, Germany					0
982	Conference Paper	Proceedings of the 11th AAAI Conference on Human Computation	On quality control and machine learning in crowdsourcing				97–102	2011			AAAI Press		Matthew Lease	Matthew Lease						0
983	Book		Fundamentals of Data Warehouses					2001			Springer-Verlag		Matthias Jarke,Maurizio Lenzerini,Yannis Vassiliou,Panos Vassiliadis	Matthias Jarke						0
984			Clinician Preimplementation Perspectives of a Decision-Support Tool for the Prediction of Cardiac Arrhythmia Based on Machine Learning: Near-Live Feasibility and Qualitative Study	JMIR Hum Factors				2021	https://doi.org/10.2196/26964	10.2196/26964			Matthiesen S, Diederichsen SZ, Hansen MKH, Villumsen C, Lassen MCH, Jacobsen PK, Risum N, Winkel BG, Philbert BT, Svendsen JH, Andersen TO.	Matthiesen S		34842528	PMC8665383			0
985	Conference Paper	Proceedings of the 2nd international workshop on Managing interoperability and compleXity in health systems	An overview of electronic health information management systems quality assessment				37–46	2012	https://doi.org/10.1145/2389672.2389680	10.1145/2389672.2389680	Association for Computing Machinery	health care information management, ehealth, health information quality assessment, electronic health systems	Matt-Mouley Bouamrane,Frances Mair,Cui Tao	Matt-Mouley Bouamrane	Maui, Hawaii, USA					0
986	Journal Article		A blockchain-based framework for trusted quality data sharing towards zero-defect manufacturing	Comput. Ind.	146	C	19	2023	https://doi.org/10.1016/j.compind.2023.103853	10.1016/j.compind.2023.103853	Elsevier Science Publishers B. V.	ZDM, Zero-defect manufacturing, Zero-waste value chain, Quality Hallmark, Trusted data sharing, Quality services	Mauro Isaja,Phu Nguyen,Arda Goknil,Sagar Sen,Erik Johannes Husom,Simeon Tverdal,Abhilash Anand,Yunman Jiang,Karl John Pedersen,Per Myrseth,Jørgen Stang,Harris Niavis,Simon Pfeifhofer,Patrick Lamplmair	Mauro Isaja						0
987	Conference Paper	Proceedings of the 2022 ACM Conference on Fairness, Accountability, and Transparency	Promoting Ethical Awareness in Communication Analysis: Investigating Potentials and Limits of Visual Analytics for Intelligence Applications				877–889	2022	https://doi.org/10.1145/3531146.3533151	10.1145/3531146.3533151	Association for Computing Machinery	Ethic Awareness, Interdisciplinary Research, Critical Algorithm Studies, Communication Analysis, Visual Analytics, Intelligence Analysis, Critical Data Studies, Machine Learning, Science &amp; Technology Studies	Maximilian T. Fischer,Simon David Hirsbrunner,Wolfgang Jentner,Matthias Miller,Daniel A. Keim,Paula Helm	Maximilian T. Fischer	Seoul, Republic of Korea					0
988			How to learn with intentional mistakes: NoisyEnsembles to overcome poor tissue quality for deep learning in computational pathology	Front Med (Lausanne)				2022	https://doi.org/10.3389/fmed.2022.959068	10.3389/fmed.2022.959068			Mayer RS, Gretser S, Heckmann LE, Ziegler PK, Walter B, Reis H, Bankov K, Becker S, Triesch J, Wild PJ, Flinner N.	Mayer RS		36106328	PMC9464871			0
989			Big Data and medicine: a big deal?	J Intern Med				2018	https://doi.org/10.1111/joim.12721	10.1111/joim.12721			Mayer-Schönberger V, Ingelsson E.	Mayer-Schönberger V		29235174				0
990	Conference Paper	2021 24th International Conference on Electrical Machines and Systems (ICEMS)	Mathematical analysis of battery data for development of data-driven degradation model				992–997	2021	https://doi.org/10.23919/ICEMS52562.2021.9634440	10.23919/icems52562.2021.9634440	IEEE Press		Mazhar Abbas,Inho Cho,Jonghoon Kim	Mazhar Abbas	Gyeongju, Korea, Republic of					0
991			SNP Data Quality Control in a National Beef and Dairy Cattle System and Highly Accurate SNP Based Parentage Verification and Identification	Front Genet				2018	https://doi.org/10.3389/fgene.2018.00084	10.3389/fgene.2018.00084			McClure MC, McCarthy J, Flynn P, McClure JC, Dair E, O'Connell DK, Kearney JF.	McClure MC		29599798	PMC5862794			0
992	Conference Paper	Proceedings of the 13th EAI International Conference on Pervasive Computing Technologies for Healthcare	Towards Reliable Data Collection and Annotation to Extract Pulmonary Digital Biomarkers Using Mobile Sensors				179–188	2019	https://doi.org/10.1145/3329189.3329204	10.1145/3329189.3329204	Association for Computing Machinery	Data Quality, mHealth, Cough, Breathing, Crowdsourced Annotation, Breathlessness, Digital Biomarkers	Md Mahbubur Rahman,Viswam Nathan,Ebrahim Nemati,Korosh Vatanparvar,Mohsin Ahmed,Jilong Kuang	Md Mahbubur Rahman	Trento, Italy					0
993	Conference Paper	Proceedings of the 2nd Conference on Wireless Health	mConverse: inferring conversation episodes from respiratory measurements collected in the field				Article 10	2011	https://doi.org/10.1145/2077546.2077557	10.1145/2077546.2077557	Association for Computing Machinery	wearable sensors, conversation, respiration	Md. Mahbubur Rahman,Amin Ahsan Ali,Kurt Plarre,Mustafa al'Absi,Emre Ertin,Santosh Kumar	Md. Mahbubur Rahman	San Diego, California					0
994	Conference Paper	IECON 2021 – 47th Annual Conference of the IEEE Industrial Electronics Society	Dealing with Missing Data in the Smart Buildings using Innovative Imputation Techniques				1–7	2021	https://doi.org/10.1109/IECON48115.2021.9612650	10.1109/iecon48115.2021.9612650	IEEE Press		Mehdi Pazhoohesh,Mohammad Sadegh Javadi,Mehdi Gheisari,Saddam Aziz,Raffaella Villa	Mehdi Pazhoohesh	Toronto, ON, Canada					0
995			Boosting the predictive performance with aqueous solubility dataset curation	Sci Data				2022	https://doi.org/10.1038/s41597-022-01154-3	10.1038/s41597-022-01154-3			Meng J, Chen P, Wahib M, Yang M, Zheng L, Wei Y, Feng S, Liu W.	Meng J		35241693	PMC8894363			0
996			Mimicking the human expert: pattern recognition for an automated assessment of data quality in MR spectroscopic images	Magn Reson Med				2008	https://doi.org/10.1002/mrm.21519	10.1002/mrm.21519			Menze BH, Kelm BM, Weber MA, Bachert P, Hamprecht FA.	Menze BH		18421692				0
997			Adoption of AI in response to COVID-19-a configurational perspective	Pers Ubiquitous Comput				2023	https://doi.org/10.1007/s00779-023-01711-6	10.1007/s00779-023-01711-6			Mi L, Liu W, Yuan YH, Shao X, Zhong Y.	Mi L		36778529	PMC9904263			0
998	Conference Paper	Proceedings of the 20th ACM Conference on Embedded Networked Sensor Systems	Real-Time Tracking of Smartwatch Orientation and Location by Multitask Learning				120–133	2023	https://doi.org/10.1145/3560905.3568548	10.1145/3560905.3568548	Association for Computing Machinery	multitask learning, arm tracking, inertial measurement unit	Miaomiao Liu,Sikai Yang,Wyssanie Chomsin,Wan Du	Miaomiao Liu	Boston, Massachusetts					0
999	Thesis		Artificial neural networks for the interpretation of ground penetrating radar data for infrastructure condition assessment					1996			Carnegie Mellon University		Michael Douglass Heiler	Michael Douglass Heiler						0
1000	Conference Paper	Proceedings of the 10th International Conference on Scientific and Statistical Database Management	Tools for Data Warehouse Quality				229–232	1998	https://doi.org/10.1109/SSDM.1998.688130	10.1109/ssdm.1998.688130	IEEE Computer Society	multidimensional data, data mining, meta data, data warehouse, quality management, OLAP	Michael Gebhardt,Matthias Jarke,Manfred A. Jeusfeld,Christoph Quix,Stefan Sklorz	Michael Gebhardt						0
1001	Thesis		Evaluation and Application of Machine Learning Techniques to Data Conditioning Problems in Microseismic Data					2020			University of California, Berkeley		Michael J. Nava,Carl Boettiger,Joan Walker	Michael J. Nava						0
1002	Conference Paper	Computer Safety, Reliability, and Security: SAFECOMP 2019 Workshops, ASSURE, DECSoS, SASSUR, STRIVE, and WAISE, Turku, Finland, September 10, 2019, Proceedings	Uncertainty Wrappers for Data-Driven Models: Increase the Transparency of AI/ML-Based Models Through Enrichment with Dependable Situation-Aware Uncertainty Estimates				358–364	2019	https://doi.org/10.1007/978-3-030-26250-1_29	10.1007/978-3-030-26250-1_29	Springer-Verlag	Operational design domain, Artificial intelligence, Safety engineering, Data quality, Model validation, Machine learning, Dependability	Michael Kläs,Lena Sembach	Michael Kläs	Turku, Finland					0
1003	Conference Paper	Computational Collective Intelligence: 11th International Conference, ICCCI 2019, Hendaye, France, September 4–6, 2019, Proceedings, Part II	Data Sources for Environmental Life Cycle Costing in Network Organizations				394–405	2019	https://doi.org/10.1007/978-3-030-28374-2_34	10.1007/978-3-030-28374-2_34	Springer-Verlag	Network organizations, IT systems, Environmental Life Cycle Costing, Data acquisition	Michał Śnierzyński,Marcin Hernes,Andrzej Bytniewski,Małgorzata Krzywonos,Jadwiga Sobieska-Karpińska	Michał Śnierzyński	Hendaye, France					0
1004			Use of an artificial neural network (ANN) for classifying nursing care needed, using incomplete input data	Med Inform Internet Med				2000	https://doi.org/10.1080/14639230050058329	10.1080/14639230050058329			Michel E, Zernikow B, Wichert SA.	Michel E		10901277				1
1005			Artificial Intelligence for Rapid Meta-Analysis: Case Study on Ocular Toxicity of Hydroxychloroquine	J Med Internet Res				2020	https://doi.org/10.2196/20007	10.2196/20007			Michelson M, Chow T, Martin NA, Ross M, Tee Qiao Ying A, Minton S.	Michelson M		32804086	PMC7459430			0
1006	Book		Post-Optimal Analysis in Linear Semi-Infinite Optimization					2014			Springer Publishing Company, Incorporated		Miguel A. Goberna,Marco A. Lpez	Miguel A. Goberna						0
1007	Conference Paper	Proceedings of the 12th ACM Conference on Bioinformatics, Computational Biology, and Health Informatics	Browsing weighted interactome models using GeneDive				Article 65	2021	https://doi.org/10.1145/3459930.3469494	10.1145/3459930.3469494	Association for Computing Machinery		Mike Wong,Nayana Laxmeshwar,Rachit Joshi,Anagha Kulkarni	Mike Wong	Gainesville, Florida					0
1008	Journal Article		Studying Up Machine Learning Data: Why Talk About Bias When We Mean Power?	Proc. ACM Hum.-Comput. Interact.	6	GROUP	Article 34	2022	https://doi.org/10.1145/3492853	10.1145/3492853	Association for Computing Machinery	dataset documentation, data work, machine learning datasets, training data, hci, bias, power, cscw	Milagros Miceli,Julian Posada,Tianling Yang	Milagros Miceli						0
1009			Specialized food composition dataset for vitamin D content in foods based on European standards: Application to dietary intake assessment	Food Chem				2018	https://doi.org/10.1016/j.foodchem.2017.07.135	10.1016/j.foodchem.2017.07.135			Milešević J, Samaniego L, Kiely M, Glibetić M, Roe M, Finglas P.	Milešević J		28946309				0
1010			The medical AI insurgency: what physicians must know about data to practice with intelligent machines	NPJ Digit Med				2019	https://doi.org/10.1038/s41746-019-0138-5	10.1038/s41746-019-0138-5			Miller DD.	Miller DD		31388566	PMC6599029			0
1011			Machine Intelligence in Cardiovascular Medicine	Cardiol Rev				2020	https://doi.org/10.1097/CRD.0000000000000294	10.1097/crd.0000000000000294			Miller DD.	Miller DD		32022759				0
1012			Longitudinal approaches to evaluate health care quality and outcomes: the Veterans Health Administration diabetes epidemiology cohorts	J Diabetes Sci Technol				2008	https://doi.org/10.1177/193229680800200105	10.1177/193229680800200105			Miller DR, Pogach L.	Miller DR		19885174	PMC2769712			0
1013	Thesis		High-Fidelity Information Extraction in Future Power Grids					2022			Rensselaer Polytechnic Institute		Ming Yi,Chow, Joe H.,Tajer, Ali,Xu, Yangyang	Ming Yi						0
1014	Conference Paper	Proceedings of the 5th International Conference on Big Data and Computing	Multi-Task Representation Learning Network for Trajectory Recovery				79–83	2020	https://doi.org/10.1145/3404687.3404703	10.1145/3404687.3404703	Association for Computing Machinery	Multi-task learning, Representation learning, Trajectory recovery	Mingming Wu	Mingming Wu	Chengdu, China					0
1015	Journal Article		Examining Completion Rates in Web Surveys via Over 25,000 Real-World Surveys	Soc. Sci. Comput. Rev.	36	1	116–124	2018	https://doi.org/10.1177/0894439317695581	10.1177/0894439317695581	Sage Publications, Inc.	survey difficulty, web survey, response rate, progress bar, survey length	Mingnan Liu,Laura Wronski	Mingnan Liu						0
1016	Conference Paper	Proceedings of the twenty-third ACM SIGMOD-SIGACT-SIGART symposium on Principles of database systems	Deterministic wavelet thresholding for maximum-error metrics				166–176	2004	https://doi.org/10.1145/1055558.1055582	10.1145/1055558.1055582	Association for Computing Machinery		Minos Garofalakis,Amit Kumar	Minos Garofalakis	Paris, France					0
1017	Journal Article		Wavelet synopses for general error metrics	ACM Trans. Database Syst.	30	4	888–928	2005	https://doi.org/10.1145/1114244.1114246	10.1145/1114244.1114246	Association for Computing Machinery	Data synopses, approximate query processing, Haar wavelets	Minos Garofalakis,Amit Kumar	Minos Garofalakis						0
1018			Using multivariate long short-term memory neural network to detect aberrant signals in health data for quality assurance	Int J Med Inform				2021	https://doi.org/10.1016/j.ijmedinf.2020.104368	10.1016/j.ijmedinf.2020.104368			Miran SM, Nelson SJ, Redd D, Zeng-Treitler Q.	Miran SM		33401168	PMC9518650	NIHMS1657574		0
1019			Attenuated Total Reflection Fourier Transform Infrared Spectroscopy for Forensic Screening of Long-Term Alcohol Consumption from Human Nails	ACS Omega				2023	https://doi.org/10.1021/acsomega.3c02579	10.1021/acsomega.3c02579			Mitu B, Cerda M, Hrib R, Trojan V, Halámková L.	Mitu B		37360459	PMC10286297			0
1020			Antiretroviral therapy programme outcomes in Tshwane district, South Africa: A 5-year retrospective study	S Afr Med J				2016	https://doi.org/10.7196/SAMJ.2016.v106i4.9375	10.7196/samj.2016.v106i4.9375			Mlangeni N, Senkubuge F.	Mlangeni N		27032850				0
1021	Thesis		Improving Classification Performance in Missing Insurance Data					2012			University of Johannesburg (South Africa)		Mlungisi Sizwe Duma	Mlungisi Sizwe Duma						0
1022			Diffusion Imaging in the Post HCP Era	J Magn Reson Imaging				2021	https://doi.org/10.1002/jmri.27247	10.1002/jmri.27247			Moeller S, Pisharady Kumar P, Andersson J, Akcakaya M, Harel N, Ma RE, Wu X, Yacoub E, Lenglet C, Ugurbil K.	Moeller S		32562456	PMC8647969	NIHMS1753894		0
1023	Conference Paper	Proceedings of the Twenty-First Australasian Conference on Database Technologies - Volume 104	Tuning QoD in stream processing engines				103–112	2010			Australian Computer Society, Inc.	quality of service (QoS), data freshness, quality of data (QoD), operator scheduling, continuous queries, data stream management systems	Mohamed A. Sharaf,Panos K. Chrysanthis,Alexandros Labrinidis	Mohamed A. Sharaf	Brisbane, Australia					0
1024	Conference Paper	Proceedings of the SIGCHI Conference on Human Factors in Computing Systems	Labor dynamics in a mobile micro-task market				641–650	2013	https://doi.org/10.1145/2470654.2470745	10.1145/2470654.2470745	Association for Computing Machinery	mobile crowdsourcing, micro task markets, labor mobility, crowdsourcing	Mohamed Musthag,Deepak Ganesan	Mohamed Musthag	Paris, France					0
1025	Thesis		Leveraging Dataset Content in Neural Models for Search and Curation					2022			Lehigh University		Mohamed Trabelsi,Davison, Brian D.,He, Lifang,Jia, Haiyan	Mohamed Trabelsi						0
1026	Conference Paper	Proceedings of the 2010 ACM SIGMOD International Conference on Management of data	GDR: a system for guided data repair				1223–1226	2010	https://doi.org/10.1145/1807167.1807325	10.1145/1807167.1807325	Association for Computing Machinery	data cleaning, interactive system, data quality, data repair	Mohamed Yakout,Ahmed K. Elmagarmid,Jennifer Neville,Mourad Ouzzani	Mohamed Yakout	Indianapolis, Indiana, USA					0
1027	Journal Article		Guided data repair	Proc. VLDB Endow.	4	5	279–289	2011	https://doi.org/10.14778/1952376.1952378	10.14778/1952376.1952378	VLDB Endowment		Mohamed Yakout,Ahmed K. Elmagarmid,Jennifer Neville,Mourad Ouzzani,Ihab F. Ilyas	Mohamed Yakout						0
1028	Journal Article		An Assessment of the Barriers Impacting Responsible Artificial Intelligence	Information Systems Frontiers	25	3	1147–1160	2022	https://doi.org/10.1007/s10796-022-10276-3	10.1007/s10796-022-10276-3	Kluwer Academic Publishers	Analytical hierarchy process, Ethics, Data quality, Responsible AI, Artificial intelligence	Mohammad I. Merhi	Mohammad I. Merhi						0
1029	Conference Paper	Proceedings of the International Joint Conference on Biomedical Engineering Systems and Technologies - Volume 5	An Approach Towards Information Quality Management of Electronic Health Records				270–275	2014	https://doi.org/10.5220/0004752402700275	10.5220/0004752402700275	SCITEPRESS - Science and Technology Publications, Lda	EHR Analysis., Electronic Health Record, Information Quality	Mohammad Mahdi Mahdavi Amjad,Kamyar Rasta,Martin Gerdes,Rune Fensli	Mohammad Mahdi Mahdavi Amjad	ESEO, Angers, Loire Valley, France					0
1030			Deep learning for the classification of cervical maturation degree and pubertal growth spurts: A pilot study	Korean J Orthod				2022	https://doi.org/10.4041/kjod.2022.52.2.112	10.4041/kjod.2022.52.2.112			Mohammad-Rahimi H, Motamadian SR, Nadimi M, Hassanzadeh-Samani S, Minabi MAS, Mahmoudinia E, Lee VY, Rohban MH.	Mohammad-Rahimi H		35321950	PMC8964471			0
1031	Journal Article		Postal address extraction from the web: a comprehensive survey	Artif. Intell. Rev.	55	2	1085–1120	2022	https://doi.org/10.1007/s10462-021-09983-1	10.1007/s10462-021-09983-1	Kluwer Academic Publishers	Machine Learning, Postal Address Extraction, Gazetteers, Web Information Extraction	Mohammed Kayed,Sara Dakrory,A. A. Ali	Mohammed Kayed						0
1032	Thesis		Reconstructing the Lineage of Artifacts in Data Lakes					2023			The University of Chicago		Mohammed Suhail Rehman,Fernandez, Raul C.,Franklin, Michael J	Mohammed Suhail Rehman						0
1033			Use of Big Data and Machine Learning Methods in the Monitoring and Evaluation of Digital Health Programs in India: An Exploratory Protocol	JMIR Res Protoc				2019	https://doi.org/10.2196/11456	10.2196/11456			Mohan D, Bashingwa JJH, Dane P, Chamberlain S, Tiffin N, Lefevre A.	Mohan D		31127716	PMC6555122			0
1034	Conference Paper	Fourth Workshop in Exploiting AI Techniques for Data Management	Leveraging Approximate Constraints for Localized Data Error Detection				36–44	2021	https://doi.org/10.1145/3464509.3464888	10.1145/3464509.3464888	Association for Computing Machinery		Mohan Zhang,Oliver Schulte,Yudong Luo	Mohan Zhang	Virtual Event, China					0
1035			Expectations for Artificial Intelligence (AI) in Psychiatry	Curr Psychiatry Rep				2022	https://doi.org/10.1007/s11920-022-01378-5	10.1007/s11920-022-01378-5			Monteith S, Glenn T, Geddes J, Whybrow PC, Achtyes E, Bauer M.	Monteith S		36214931	PMC9549456			0
1036			NetTCR-2.1: Lessons and guidance on how to develop models for TCR specificity predictions	Front Immunol				2022	https://doi.org/10.3389/fimmu.2022.1055151	10.3389/fimmu.2022.1055151			Montemurro A, Jessen LE, Nielsen M.	Montemurro A		36561755	PMC9763291			0
1037			Psychometric properties of the Child Health Assessment Questionnaire (CHAQ) applied to children and adolescents with cerebral palsy	Health Qual Life Outcomes				2008	https://doi.org/10.1186/1477-7525-6-109	10.1186/1477-7525-6-109			Morales NM, Funayama CA, Rangel VO, Frontarolli AC, Araújo RR, Pinto RM, Rezende CH, Silva CH.	Morales NM		19055820	PMC2631579			0
1038			"AI's gonna have an impact on everything in society, so it has to have an impact on public health": a fundamental qualitative descriptive study of the implications of artificial intelligence for public health	BMC Public Health				2021	https://doi.org/10.1186/s12889-020-10030-x	10.1186/s12889-020-10030-x			Morgenstern JD, Rosella LC, Daley MJ, Goel V, Schünemann HJ, Piggott T.	Morgenstern JD		33407254	PMC7787411			0
1039			An artificial intelligence framework integrating longitudinal electronic health records with real-world data enables continuous pan-cancer prognostication	Nat Cancer				2021	https://doi.org/10.1038/s43018-021-00236-2	10.1038/s43018-021-00236-2			Morin O, Vallières M, Braunstein S, Ginart JB, Upadhaya T, Woodruff HC, Zwanenburg A, Chatterjee A, Villanueva-Meyer JE, Valdes G, Chen W, Hong JC, Yom SS, Solberg TD, Löck S, Seuntjens J, Park C, Lambin P.	Morin O		35121948				0
1040			Foundations of information governance for smart manufacturing	Smart Sustain Manuf Syst				2020	https://doi.org/10.1520/ssms20190041	10.1520/ssms20190041			Morris KC, Lu Y, Frechette S.	Morris KC		35528373	PMC9074743	NIHMS1754838		0
1041			Ethical, Legal, and Financial Considerations of Artificial Intelligence in Surgery	Am Surg				2023	https://doi.org/10.1177/00031348221117042	10.1177/00031348221117042			Morris MX, Song EY, Rajesh A, Asaad M, Phillips BT.	Morris MX		35978473				0
1042	Journal Article		State of the art on quality control for data streams: A systematic literature review	Comput. Sci. Rev.	48	C	23	2023	https://doi.org/10.1016/j.cosrev.2023.100554	10.1016/j.cosrev.2023.100554	Elsevier Science Publishers B. V.	Data streams, Quality framework, Data quality, Systematic literature review	Mostafa Mirzaie,Behshid Behkamal,Mohammad Allahbakhsh,Samad Paydar,Elisa Bertino	Mostafa Mirzaie						0
1043			[Can routine data on in-patient rehabilitation of musculoskeletal diseases replace the physicians' judgement in quality management? --an investigation on 12,014 observations]	Z Arztl Fortbild Qualitatssich				2005					Muche R, Kaluscha R, Jacobi E.	Muche R		15804130				0
1044	Conference Paper	Proceedings of the International Conference on Advances in Information Communication Technology &amp; Computing	Land-Sea Classification using Machine Learning Technique for SCATTEROMETER L1B Globe				Article 30	2016	https://doi.org/10.1145/2979779.2979809	10.1145/2979779.2979809	Association for Computing Machinery	machine learning, SCATTEROMETER, artificial neural network, metadata, classification, L1B globe	Mudit J. Dholakia,Anuja Sharma,C. K. Bhensdadia	Mudit J. Dholakia	Bikaner, India					0
1045	Conference Paper	Proceedings of the 1st International Workshop on Mining Software Repositories Applications for Privacy and Security	Mining software repositories for security: data quality issues lessons from trenches (keynote)				1	2022	https://doi.org/10.1145/3549035.3570192	10.1145/3549035.3570192	Association for Computing Machinery		Muhammad Ali Babar	Muhammad Ali Babar	Singapore, Singapore					0
1046	Journal Article		Accurate detection of sitting posture activities in a secure IoT based assisted living environment	Future Gener. Comput. Syst.	92	C	745–757	2019	https://doi.org/10.1016/j.future.2018.02.013	10.1016/j.future.2018.02.013	Elsevier Science Publishers B. V.	Human robot interaction, Activity recognition, Hidden Markov Model, Neural network, Social Internet of Things (SIoT), Information assurance and security, Kinect	Muhammad Tariq,Hammad Majeed,Mirza Omer Beg,Farrukh Aslam Khan,Abdelouahid Derhab	Muhammad Tariq						0
1047			nanite: using machine learning to assess the quality of atomic force microscopy-enabled nano-indentation data	BMC Bioinformatics				2019	https://doi.org/10.1186/s12859-019-3010-3	10.1186/s12859-019-3010-3			Müller P, Abuhattum S, Möllmert S, Ulbricht E, Taubenberger AV, Guck J.	Müller P		31500563	PMC6734308			0
1048	Journal Article		Hybrid machine learning approach based intrusion detection in cloud: A metaheuristic assisted model	Multiagent Grid Syst.	18	1	21–43	2022	https://doi.org/10.3233/MGS-220360	10.3233/mgs-220360	IOS Press	Cloud computing, SMSLO model, improved K-means clustering, attack type detection, Deep Belief Network	Murali Mohan V.,Balajee RM,Hiren K Mewada,Rajakumar BR,Binu D	Murali Mohan V.						0
1049	Conference Paper	2022 13th International Conference on E-business, Management and Economics	E-Commerce Product Matching at Internet Scale						https://doi.org/10.1145/3556089.3556149	10.1145/3556089.3556149	Association for Computing Machinery		Muralidhar Sortur,Pawan Rajpoot	Muralidhar Sortur						0
1050			Artificial Intelligence in plastic surgery: What is it? Where are we now? What is on the horizon?	Ann R Coll Surg Engl				2020	https://doi.org/10.1308/rcsann.2020.0158	10.1308/rcsann.2020.0158			Murphy DC, Saleh DB.	Murphy DC		32777930	PMC7538735			0
1051			Data Freshness in Ecology and Conservation	Trends Ecol Evol				2021	https://doi.org/10.1016/j.tree.2021.03.005	10.1016/j.tree.2021.03.005			Murray NJ, Kennedy EV, Álvarez-Romero JG, Lyons MB.	Murray NJ		33863603				0
1052	Conference Paper	Proceedings of the 2021 4th International Conference on Machine Learning and Machine Intelligence	Multilevel and Multi-granularity of Remote Sensing Imagery Application based on Deep Learning and Machine Learning Algorithm				111–119	2022	https://doi.org/10.1145/3490725.3490742	10.1145/3490725.3490742	Association for Computing Machinery	Eastern Africa Community Countries Dataset (EACCD), Machine Learning (ML), Multi-granularity Deep Learning (MGDL), Segmentation Image Processing (SIP)	Musabe Jean Bosco,Guoyin Wang	Musabe Jean Bosco	Hangzhou, China					0
1053	Conference Paper	Proceedings of the 22nd ACM SIGSPATIAL International Conference on Advances in Geographic Information Systems	Automated highway tag assessment of OpenStreetMap road networks				449–452	2014	https://doi.org/10.1145/2666310.2666476	10.1145/2666310.2666476	Association for Computing Machinery	machine learning, street network analysis, OpenStreetMap, data quality	Musfira Jilani,Padraig Corcoran,Michela Bertolotto	Musfira Jilani	Dallas, Texas					0
1054			Machine Learning-Enabled NIR Spectroscopy in Assessing Powder Blend Uniformity: Clear-Up Disparities and Biases Induced by Physical Artefacts	AAPS PharmSciTech				2022	https://doi.org/10.1208/s12249-022-02403-9	10.1208/s12249-022-02403-9			Muthudoss P, Tewari I, Chi RLR, Young KJ, Ann EYC, Hui DNS, Khai OY, Allada R, Rao M, Shahane S, Das S, Babla I, Mhetre S, Paudel A.	Muthudoss P		36229571				0
1055			Rapid, simultaneous determination of lopinavir and ritonavir in human plasma by stacking protein precipitations and salting-out assisted liquid/liquid extraction, and ultrafast LC-MS/MS	Anal Chim Acta				2009	https://doi.org/10.1016/j.aca.2009.08.010	10.1016/j.aca.2009.08.010			Myasein F, Kim E, Zhang J, Wu H, El-Shourbagy TA.	Myasein F		19733744				0
1056			The implementation of a synchronous telemedicine platform linking off-site pediatric intensivists and on-site fellows in a pediatric intensive care unit: A feasibility study	Int J Med Inform				2019	https://doi.org/10.1016/j.ijmedinf.2019.06.009	10.1016/j.ijmedinf.2019.06.009			Nadar M, Jouvet P, Tucci M, Toledano B, Cyr M, Sicotte C.	Nadar M		31445259				0
1057			Integrated disease surveillance and response implementation in Liberia, findings from a data quality audit, 2017	Pan Afr Med J				2019	https://doi.org/10.11604/pamj.supp.2019.33.2.17608	10.11604/pamj.supp.2019.33.2.17608			Nagbe T, Yealue K, Yeabah T, Rude JM, Fallah M, Skrip L, Agbo C, Mouhamoud N, Okeibunor JC, Tuopileyi R, Talisuna A, Yahaya AA, Rajatonirina S, Frimpong JA, Stephen M, Hamblion E, Nyenswah T, Dahn B, Gasasira A, Fall IS.	Nagbe T		31402968	PMC6675580			0
1058			Quantifying Signal Quality From Unimodal and Multimodal Sources: Application to EEG With Ocular and Motion Artifacts	Front Neurosci				2021	https://doi.org/10.3389/fnins.2021.566004	10.3389/fnins.2021.566004			Nahmias DO, Kontson KL.	Nahmias DO		33642972	PMC7906969			0
1059			Assessment of the Nursing Quality Indicators for Reporting and Evaluation (NQuIRE) database using a data quality index	J Am Med Inform Assoc				2020	https://doi.org/10.1093/jamia/ocaa031	10.1093/jamia/ocaa031			Naik S, Voong S, Bamford M, Smith K, Joyce A, Grinspun D.	Naik S		32364233	PMC7647324			0
1060			Machine learning models to predict micronutrient profile in food after processing	Curr Res Food Sci				2023	https://doi.org/10.1016/j.crfs.2023.100500	10.1016/j.crfs.2023.100500			Naravane T, Tagkopoulos I.	Naravane T		37151381	PMC10160345			0
1061			Signal quality and patient experience with wearable devices for epilepsy management	Epilepsia				2020	https://doi.org/10.1111/epi.16527	10.1111/epi.16527			Nasseri M, Nurse E, Glasstetter M, Böttcher S, Gregg NM, Laks Nandakumar A, Joseph B, Pal Attia T, Viana PF, Bruno E, Biondi A, Cook M, Worrell GA, Schulze-Bonhage A, Dümpelmann M, Freestone DR, Richardson MP, Brinkmann BH.	Nasseri M		32497269				0
1062			Validation of prostate-specific antigen laboratory values recorded in Surveillance, Epidemiology, and End Results registries	Cancer				2017	https://doi.org/10.1002/cncr.30401	10.1002/cncr.30401			National Cancer Institute Surveillance, Epidemiology, and End Results Prostate-Specific Antigen Working Group; Adamo MP, Boten JA, Coyle LM, Cronin KA, Lam CJ, Negoita S, Penberthy L, Stevens JL, Ward KC.	National Cancer Institute Surveillance, Epidemiology, and End Results Prostate-Specific Antigen Working Group		27783399	PMC5293616	NIHMS821162		0
1063			Empowering Patient Similarity Networks through Innovative Data-Quality-Aware Federated Profiling	Sensors (Basel)				2023	https://doi.org/10.3390/s23146443	10.3390/s23146443			Navaz AN, Serhani MA, El Kassabi HT, Taleb I.	Navaz AN		37514736	PMC10384464			0
1064			Evaluating the Impact of a Two-Stage Multivariate Data Cleansing Approach to Improve to the Performance of Machine Learning Classifiers: A Case Study in Human Activity Recognition	Sensors (Basel)				2020	https://doi.org/10.3390/s20071858	10.3390/s20071858			Neira-Rodado D, Nugent C, Cleland I, Velasquez J, Viloria A.	Neira-Rodado D		32230844	PMC7180455			0
1065			Academic-health department collaborative relationships are reciprocal and strengthen public health practice: results from a study of academic research centers	J Public Health Manag Pract				2014	https://doi.org/10.1097/PHH.0b013e3182a152c6	10.1097/phh.0b013e3182a152c6			Neri EM, Ballman MR, Lu H, Greenlund KJ, Grunbaum JA.	Neri EM		24667197				0
1066			Beam-size-related phenomena and effective normalization in energy-dispersive EXAFS for the study of heterogeneous catalysts, powder materials and the processes they mediate: observations and (some) solutions	J Synchrotron Radiat				2007	https://doi.org/10.1107/S0909049507014550	10.1107/s0909049507014550			Newton MA.	Newton MA		17587664				0
1067			Risk perception and its role in attitudes toward blood transfusion: a qualitative systematic review	Transfus Med Rev				2013	https://doi.org/10.1016/j.tmrv.2013.02.003	10.1016/j.tmrv.2013.02.003			Ngo LT, Bruhn R, Custer B.	Ngo LT		23499187				0
1068			Assessing the Quality of Electronic Data for 'Fit-for-Purpose' by Utilizing Data Profiling Techniques Prior to Conducting a Survival Analysis for Adults with Acute Lymphoblastic Leukemia	AMIA Annu Symp Proc				2021					Ngo V, Keegan TH, Jonas BA, Hogarth M, Kim KK.	Ngo V		33936467	PMC8075459			0
1069			Physical and sexual abuse in orphaned compared to non-orphaned children in sub-Saharan Africa: a systematic review and meta-analysis	Child Abuse Negl				2014	https://doi.org/10.1016/j.chiabu.2013.09.012	10.1016/j.chiabu.2013.09.012			Nichols J, Embleton L, Mwangi A, Morantz G, Vreeman R, Ayaya S, Ayuku D, Braitstein P.	Nichols J		24210283	PMC3965611	NIHMS538741		0
1070	Conference Paper	Proceedings of the Thirtieth international conference on Very large data bases - Volume 30	Flexible string matching against large databases in practice				1078–1086	2004			VLDB Endowment		Nick Koudas,Amit Marathe,Divesh Srivastava	Nick Koudas	Toronto, Canada					0
1071	Journal Article		Toward Zero Defect Manufacturing with the support of Artificial Intelligence—Insights from an industrial application	Comput. Ind.	147	C	12	2023	https://doi.org/10.1016/j.compind.2023.103877	10.1016/j.compind.2023.103877	Elsevier Science Publishers B. V.	Quality 4.0, Data-driven decision, Smart production, Machine learning, Defect detection, Quality control	Nicolas Leberruyer,Jessica Bruch,Mats Ahlskog,Sara Afshar	Nicolas Leberruyer						0
1072	Conference Paper	Proceedings of the Proceedings of the 41st Annual Hawaii International Conference on System Sciences	Measuring Data Believability: A Provenance Approach				393	2008	https://doi.org/10.1109/HICSS.2008.243	10.1109/hicss.2008.243	IEEE Computer Society		Nicolas Prat,Stuart Madnick	Nicolas Prat						0
1073			Positron emission particle tracking using machine learning	Rev Sci Instrum				2020	https://doi.org/10.1063/1.5129251	10.1063/1.5129251			Nicuşan AL, Windows-Yule CRK.	Nicuşan AL		32012568				0
1074	Conference Paper	2021 11th IEEE International Conference on Intelligent Data Acquisition and Advanced Computing Systems: Technology and Applications (IDAACS)	The Estimate of Informative Parameters Based on the Neural Network Approach During Monitoring of the Geotechnical System				942–946	2021	https://doi.org/10.1109/IDAACS53288.2021.9661010	10.1109/idaacs53288.2021.9661010	IEEE Press		Nikolay V. Dorofeev,Ekaterina S. Pankina,Maxim S. Goryachev	Nikolay V. Dorofeev	Cracow, Poland					0
1075	Thesis		Data-Driven Modeling and Interpretable Machine Learning with Applications in Healthcare					2019			The Pennsylvania State University		Ning Liu,Pang, Guodong Gordon,Song, Eunhye	Ning Liu						0
1076			GPS-Palm: a deep learning-based graphic presentation system for the prediction of S-palmitoylation sites in proteins	Brief Bioinform				2021	https://doi.org/10.1093/bib/bbaa038	10.1093/bib/bbaa038			Ning W, Jiang P, Guo Y, Wang C, Tan X, Zhang W, Peng D, Xue Y.	Ning W		32248222				0
1077	Journal Article		Cross lingual handwritten character recognition using long short term memory network with aid of elephant herding optimization algorithm	Pattern Recogn. Lett.	159	C	16–22	2022	https://doi.org/10.1016/j.patrec.2022.04.038	10.1016/j.patrec.2022.04.038	Elsevier Science Inc.	Gaussian filter, Optical character recognition, Enhanced local binary pattern, Inverse difference moment normalized, Projection profile technique, Long short term memory network	Nirmala S Guptha,V. Balamurugan,Geetha Megharaj,Khalid Nazim Abdul Sattar,J. Dhiviya Rose	Nirmala S Guptha						0
1078	Conference Paper	Proceedings of the 2022 CHI Conference on Human Factors in Computing Systems	The Deskilling of Domain Expertise in AI Development				Article 587	2022	https://doi.org/10.1145/3491102.3517578	10.1145/3491102.3517578	Association for Computing Machinery	ML, Taylorism, labour studies, data quality, deskilling, field workers, domain expertise, data collection	Nithya Sambasivan,Rajesh Veeraraghavan	Nithya Sambasivan	New Orleans, LA, USA					0
1079	Conference Paper	Proceedings of the 2021 CHI Conference on Human Factors in Computing Systems	“Everyone wants to do the model work, not the data work”: Data Cascades in High-Stakes AI				Article 39	2021	https://doi.org/10.1145/3411764.3445518	10.1145/3411764.3445518	Association for Computing Machinery	Kenya, data quality, developers, raters, data collectors, Uganda, data politics, India, Nigeria, Data, data cascades, USA, application-domain experts, ML, Ghana, high-stakes AI, AI	Nithya Sambasivan,Shivani Kapania,Hannah Highfill,Diana Akrong,Praveen Paritosh,Lora M Aroyo	Nithya Sambasivan	Yokohama, Japan					0
1080	Conference Paper	Proceedings of the 27th ACM SIGKDD Conference on Knowledge Discovery &amp; Data Mining	Data Quality for Machine Learning Tasks				4040–4041	2021	https://doi.org/10.1145/3447548.3470817	10.1145/3447548.3470817	Association for Computing Machinery	quality metrics, machine learning, data quality	Nitin Gupta,Shashank Mujumdar,Hima Patel,Satoshi Masuda,Naveen Panwar,Sambaran Bandyopadhyay,Sameep Mehta,Shanmukha Guttula,Shazia Afzal,Ruhi Sharma Mittal,Vitobha Munigala	Nitin Gupta	Virtual Event, Singapore					0
1081	Conference Paper	Computational Science – ICCS 2021: 21st International Conference, Krakow, Poland, June 16–18, 2021, Proceedings, Part III	Computational Intelligence Techniques for Assessing Data Quality: Towards Knowledge-Driven Processing				392–405	2021	https://doi.org/10.1007/978-3-030-77967-2_33	10.1007/978-3-030-77967-2_33	Springer-Verlag	Data quality, Uncertainty processing, VOSviewer, Computational intelligence, Knowledge engineering, Big data, SciMAT	Nunik Afriliana,Dariusz Król,Ford Lumban Gaol	Nunik Afriliana	Krakow, Poland					0
1082	Conference Paper	Proceedings of the 2015 IEEE 21st Pacific Rim International Symposium on Dependable Computing (PRDC)	A Survey on Data Quality: Classifying Poor Data				179–188	2015	https://doi.org/10.1109/PRDC.2015.41	10.1109/prdc.2015.41	IEEE Computer Society		Nuno Laranjeiro,Seyma Nur Soydemir,Jorge Bernardino	Nuno Laranjeiro						0
1083	Conference Paper	Proceedings of the 57th ACM/EDAC/IEEE Design Automation Conference	Stealing your data from compressed machine learning models				Article 28	2020			IEEE Press		Nuo Xu,Qi Liu,Tao Liu,Zihao Liu,Xiaochen Guo,Wujie Wen	Nuo Xu	Virtual Event, USA					0
1084			Assessment of data quality and reporting systems for underserved populations: the case of integrated community case management programs in Nigeria	Health Policy Plan				2018	https://doi.org/10.1093/heapol/czy003	10.1093/heapol/czy003			Nyangara FM, Hai T, Zalisk K, Ozor L, Ufere J, Isiguzo C, Abubakar IN.	Nyangara FM		29447403				0
1085			Machine learning analysis of heart rate variability to detect delayed cerebral ischemia in subarachnoid hemorrhage	Acta Neurol Scand				2022	https://doi.org/10.1111/ane.13541	10.1111/ane.13541			Odenstedt Hergès H, Vithal R, El-Merhi A, Naredi S, Staron M, Block L.	Odenstedt Hergès H		34677832				0
1086	Book		Practical Data Science with Hadoop and Spark: Designing and Building Effective Analytics at Scale					2016			Addison-Wesley Professional		Ofer Mendelevitch,Casey Stella,Douglas Eadline	Ofer Mendelevitch						0
1087	Conference Paper	Proceedings of the 5th International Conference on Model and Data Engineering - Volume 9344	Extending Semantic Databases to Handle Context				119–127	2015	https://doi.org/10.1007/978-3-319-23781-7_10	10.1007/978-3-319-23781-7_10	Springer-Verlag	Semantic database, Ontology model, Context-aware querying, Context modelling	Okba Barkat	Okba Barkat	Rhodes, Greece					0
1088	Journal Article		ML models and neural networks for analyzing 3D data spatial planning tasks: Example of Khasansky urban district of the Russian Federation	Adv. Eng. Softw.	173	C	7	2022	https://doi.org/10.1016/j.advengsoft.2022.103251	10.1016/j.advengsoft.2022.103251	Elsevier Science Ltd.	SDGs, Neural networks, Landscape structure, Machine learning, Spatial planning, GIS	Olzhas Akylbekov,Nidal Al Said,Rebeca Martínez-García,Dmitry Gura	Olzhas Akylbekov						0
1089	Thesis		Contributions to Evaluation of Machine Learning Models : Applicability Domain of Classification Models					2019			University of Bradford (United Kingdom)		Omesaad A M Rado	Omesaad A M Rado						0
1090	Conference Paper	Proceedings of the 32nd International Conference on International Conference on Machine Learning - Volume 37	Dynamic sensing: better classification under acquisition constraints				267–275	2015			JMLR.org		Oran Richman,Shie Mannor	Oran Richman	Lille, France					0
1091			Classifying, measuring and improving the quality of data in trauma registries: A review of the literature	Injury				2016	https://doi.org/10.1016/j.injury.2016.01.007	10.1016/j.injury.2016.01.007			O'Reilly GM, Gabbe B, Moore L, Cameron PA.	O'Reilly GM		26830127				0
1092			Big data and machine learning in critical care: Opportunities for collaborative research	Med Intensiva (Engl Ed)				2019	https://doi.org/10.1016/j.medin.2018.06.002	10.1016/j.medin.2018.06.002			Organizing Committee of the Madrid 2017 Critical Care Datathon; Núñez Reiz A, Martínez Sagasti F, Álvarez González M, Blesa Malpica A, Martín Benítez JC, Nieto Cabrera M, Del Pino Ramírez Á, Gil Perdomo JM, Prada Alonso J, Celi LA, Armengol de la Hoz MÁ, Deliberato R, Paik K, Pollard T, Raffa J, Torres F, Mayol J, Chafer J, González Ferrer A, Rey Á, González Luengo H, Fico G, Lombroni I, Hernande…	Organizing Committee of the Madrid 2017 Critical Care Datathon		30077427				0
1093	Journal Article		Data measurement in research information systems: metrics for the evaluation of data quality	Scientometrics	115	3	1271–1290	2018	https://doi.org/10.1007/s11192-018-2735-5	10.1007/s11192-018-2735-5	Springer-Verlag	Science system, Standardization, Current research information systems (CRIS), Research information systems (RIS), Data measurement, Data monitoring, Research information, Data quality dimensions, Data quality	Otmane Azeroual,Gunter Saake,Jürgen Wastl	Otmane Azeroual						0
1094			An Open-Source Modular Framework for Automated Pipetting and Imaging Applications	Adv Biol (Weinh)				2022	https://doi.org/10.1002/adbi.202101063	10.1002/adbi.202101063			Ouyang W, Bowman RW, Wang H, Bumke KE, Collins JT, Spjuth O, Carreras-Puigvert J, Diederich B.	Ouyang W		34693668				0
1095			Automating Electronic Health Record Data Quality Assessment	J Med Syst				2023	https://doi.org/10.1007/s10916-022-01892-2	10.1007/s10916-022-01892-2			Ozonze O, Scott PJ, Hopgood AA.	Ozonze O		36781551	PMC9925537			0
1096			Predicting Progression of Type 2 Diabetes Using Primary Care Data with the Help of Machine Learning	Stud Health Technol Inform				2023	https://doi.org/10.3233/SHTI230060	10.3233/shti230060			Ozturk B, Lawton T, Smith S, Habli I.	Ozturk B		37203605				0
1097	Thesis		Machine Learning and Data Validation					2005			University of Surrey (United Kingdom)		P Pantziarka	P Pantziarka						0
1098	Journal Article		A Pattern Adaptive Technique to Handle Data Quality Variation	Neural Process. Lett.	10	1	7–15	1999	https://doi.org/10.1023/A:1018602627915	10.1023/a:1018602627915	Kluwer Academic Publishers	well logging, outliers, permeability	P. M. Wong,T. D. Gedeon	P. M. Wong						0
1099			Clinical Text Data Categorization and Feature Extraction Using Medical-Fissure Algorithm and Neg-Seq Algorithm	Comput Intell Neurosci				2022	https://doi.org/10.1155/2022/5759521	10.1155/2022/5759521			Pagad NS, N P, Almuzaini KK, Maheshwari M, Gangodkar D, Shukla P, Alhassan M.	Pagad NS		35295284	PMC8920702			0
1100	Journal Article		Distilling data to drive carbon storage insights	Comput. Geosci.	158	C	15	2022	https://doi.org/10.1016/j.cageo.2021.104945	10.1016/j.cageo.2021.104945	Pergamon Press, Inc.	Data availability, RCSP, FAIR (Findable, Accessible, Interoperable, Reusable), NATCARB, CO2, Natural language processing, U.S. DOE, NLP, Energy data exchange, ML, FAIR, LDA, CCS, NETL, NRAP, Spatial data density analysis, CSOD, Geologic carbon sequestration	Paige Morkner,Jennifer Bauer,C. Gabriel Creason,Michael Sabbatino,Patrick Wingo,Randall Greenburg,Samuel Walker,David Yeates,Kelly Rose	Paige Morkner						0
1101			Relating instance hardness to classification performance in a dataset: a visual approach	Mach Learn				2022	https://doi.org/10.1007/s10994-022-06205-9	10.1007/s10994-022-06205-9			Paiva PYA, Moreno CC, Smith-Miles K, Valeriano MG, Lorena AC.	Paiva PYA		35761958	PMC9217125			0
1102			Machine-Learning-Inspired Workflow for Camera Calibration	Sensors (Basel)				2022	https://doi.org/10.3390/s22186804	10.3390/s22186804			Pak A, Reichel S, Burke J.	Pak A		36146154	PMC9501149			0
1104			MRI data quality assessment for the RIN - Neuroimaging Network using the ACR phantoms	Phys Med				2022	https://doi.org/10.1016/j.ejmp.2022.10.008	10.1016/j.ejmp.2022.10.008			Palesi F, Nigri A, Gianeri R, Aquino D, Redolfi A, Biagi L, Carne I, De Francesco S, Ferraro S, Martucci P, Paul Medina J, Napolitano A, Pirastru A, Baglio F, Tagliavini F, Grazia Bruzzone M, Tosetti M, Gandini Wheeler-Kingshott CAM; RIN – Neuroimaging Network.	Palesi F		36379160				0
1105	Thesis		Resource-bounded information acquisition and learning					2012			University of Massachusetts Amherst		Pallika H. Kanani	Pallika H. Kanani						0
1106			Spatially-Constrained Fisher Representation for Brain Disease Identification With Incomplete Multi-Modal Neuroimages	IEEE Trans Med Imaging				2020	https://doi.org/10.1109/TMI.2020.2983085	10.1109/tmi.2020.2983085			Pan Y, Liu M, Lian C, Xia Y, Shen D.	Pan Y		32217472	PMC7485604	NIHMS1625177		0
1107			A deep learning workflow for quantification of micronuclei in DNA damage studies in cultured cancer cell lines: A proof of principle investigation	Comput Methods Programs Biomed				2023	https://doi.org/10.1016/j.cmpb.2023.107447	10.1016/j.cmpb.2023.107447			Panchbhai A, Savash Ishanzadeh MC, Sidali A, Solaiman N, Pankanti S, Kanagaraj R, Murphy JJ, Surendranath K.	Panchbhai A		36889248				0
1108			A scoping review on deep learning for next-generation RNA-Seq. data analysis	Funct Integr Genomics				2023	https://doi.org/10.1007/s10142-023-01064-6	10.1007/s10142-023-01064-6			Pandey D, Onkara Perumal P.	Pandey D		37084004				0
1109			Can uncertainty estimation predict segmentation performance in ultrasound bone imaging?	Int J Comput Assist Radiol Surg				2022	https://doi.org/10.1007/s11548-022-02597-0	10.1007/s11548-022-02597-0			Pandey PU, Guy P, Hodgson AJ.	Pandey PU		35377036				0
1110			Prediction of early childhood obesity with machine learning and electronic health record data	Int J Med Inform				2021	https://doi.org/10.1016/j.ijmedinf.2021.104454	10.1016/j.ijmedinf.2021.104454			Pang X, Forrest CB, Lê-Scherban F, Masino AJ.	Pang X		33866231				0
1111	Conference Paper	Proceedings of the 11th International Conference on Advanced Information Systems Engineering	Towards Quality-Oriented Data Warehouse Usage and Evolution				164–179	1999	https://doi.org/10.1016/S0306-4379(00)00011-9		Springer-Verlag		Panos Vassiliadis,Mokrane Bouzeghoub,Christoph Quix	Panos Vassiliadis						0
1112	Conference Paper	Web Engineering: 22nd International Conference, ICWE 2022, Bari, Italy, July 5–8, 2022, Proceedings	Blockchain and&nbsp;AI to&nbsp;Build an&nbsp;Alzheimer’s Risk Calculator				432–436	2022	https://doi.org/10.1007/978-3-031-09917-5_31	10.1007/978-3-031-09917-5_31	Springer-Verlag	Artificial Intelligence, Blockchain, Recommander system, E-Health, Alzheimer’s disease	Paolo Sorino	Paolo Sorino	Bari, Italy					0
1113			Pharmacokinetics and pharmacogenomics of clozapine in an ancestrally diverse sample: a longitudinal analysis and genome-wide association study using UK clinical monitoring data	Lancet Psychiatry				2023	https://doi.org/10.1016/S2215-0366(23)00002-0	10.1016/s2215-0366(23)00002-0			Pardiñas AF, Kappel DB, Roberts M, Tipple F, Shitomi-Jones LM, King A, Jansen J, Helthuis M, Owen MJ, O'Donovan MC, Walters JTR.	Pardiñas AF		36804072				0
1114			[Pattern analysis of inflammatory skin diseases according to A. B. Ackerman-always up to date]	Pathologe				2020	https://doi.org/10.1007/s00292-020-00789-6	10.1007/s00292-020-00789-6			Paredes BE.	Paredes BE		32377832				0
1115			Analysis of Training Deep Learning Models for PCB Defect Detection	Sensors (Basel)				2023	https://doi.org/10.3390/s23052766	10.3390/s23052766			Park JH, Kim YS, Seo H, Cho YJ.	Park JH		36904970	PMC10006999			0
1116			Automated mapping of laboratory tests to LOINC codes using noisy labels in a national electronic health record system database	J Am Med Inform Assoc				2018	https://doi.org/10.1093/jamia/ocy110	10.1093/jamia/ocy110			Parr SK, Shotwell MS, Jeffery AD, Lasko TA, Matheny ME.	Parr SK		30137378	PMC7646911			0
1117			Developing Automated Computer Algorithms to Track Periodontal Disease Change from Longitudinal Electronic Dental Records	Diagnostics (Basel)				2023	https://doi.org/10.3390/diagnostics13061028	10.3390/diagnostics13061028			Patel JS, Kumar K, Zai A, Shin D, Willis L, Thyvalikakath TP.	Patel JS		36980336	PMC10047444			0
1118	Journal Article		Capturing and incorporating expert knowledge into machine learning models for quality prediction in manufacturing	J. Intell. Manuf.	33	7	2129–2142	2022	https://doi.org/10.1007/s10845-022-01975-4	10.1007/s10845-022-01975-4	Springer-Verlag	Shape constraints, Surface finishing, Expert knowledge, Small datasets, Quality prediction, Informed machine learning	Patrick Link,Miltiadis Poursanidis,Jochen Schmid,Rebekka Zache,Martin von Kurnatowski,Uwe Teicher,Steffen Ihlenfeldt	Patrick Link						0
1119	Conference Paper	2021 Annual Reliability and Maintainability Symposium (RAMS)	Solving Problems with Rapid Data Discovery				1–3	2021	https://doi.org/10.1109/RAMS48097.2021.9605783	10.1109/rams48097.2021.9605783	IEEE Press		Paul Franklin	Paul Franklin	Orlando, FL, USA					0
1120	Conference Paper	Proceedings of the 2014 47th Hawaii International Conference on System Sciences	Process-Driven Data Quality Management -- An Application of the Combined Conceptual Life Cycle Model				4700–4709	2014	https://doi.org/10.1109/HICSS.2014.575	10.1109/hicss.2014.575	IEEE Computer Society	Data Quality, Case Study, Information Product, Process Model, Life Cycle	Paul Glowalla,Patryk Balazy,Dirk Basten,Ali Sunyaev	Paul Glowalla						0
1121	Thesis		Computation in Self-Attention Networks					2022			Florida Atlantic University		Paul Morris,Hahn, William Edward,Peluso, Paul R	Paul Morris						0
1122			A Model for Cognitive Personalization of Microtask Design	Sensors (Basel)				2023	https://doi.org/10.3390/s23073571	10.3390/s23073571			Paulino D, Guimarães D, Correia A, Ribeiro J, Barroso J, Paredes H.	Paulino D		37050630	PMC10098703			0
1123	Conference Paper	Proceedings of the 4th International Workshop on Recommendation Systems for Software Engineering	Variable provenance in software systems				9–13	2014	https://doi.org/10.1145/2593822.2593826	10.1145/2593822.2593826	Association for Computing Machinery	Business Rules, Data Dictionary, Program Comprehension, Program Analysis, Provenance	Pavan Kumar Chittimalli,Ravindra Naik	Pavan Kumar Chittimalli	Hyderabad, India					0
1124			POLAR Diversion: Using General Practice Data to Calculate Risk of Emergency Department Presentation at the Time of Consultation	Appl Clin Inform				2019	https://doi.org/10.1055/s-0039-1678608	10.1055/s-0039-1678608			Pearce C, McLeod A, Rinehart N, Patrick J, Fragkoudi A, Ferrigi J, Deveny E, Whyte R, Shearer M.	Pearce C		30812041	PMC6393160			0
1125			Next-Generation AUC Adds a Spectral Dimension: Development of Multiwavelength Detectors for the Analytical Ultracentrifuge	Methods Enzymol				2015	https://doi.org/10.1016/bs.mie.2015.06.033	10.1016/bs.mie.2015.06.033			Pearson JZ, Krause F, Haffke D, Demeler B, Schilling K, Cölfen H.	Pearson JZ		26412645				0
1126			Exploring the third dimension: volume electron microscopy comes of age	Micron				2014	https://doi.org/10.1016/j.micron.2014.01.009	10.1016/j.micron.2014.01.009			Peddie CJ, Collinson LM.	Peddie CJ		24792442				0
1127			Artificial intelligence for clinical decision support in neurology	Brain Commun				2020	https://doi.org/10.1093/braincomms/fcaa096	10.1093/braincomms/fcaa096			Pedersen M, Verspoor K, Jenkinson M, Law M, Abbott DF, Jackson GD.	Pedersen M		33134913	PMC7585692			0
1128	Conference Paper	Proceedings of the 5th International Conference on e-Society, e-Learning and e-Technologies	Application of Attribute Correlation in Unsupervised Data Cleaning				45–51	2019	https://doi.org/10.1145/3312714.3312717	10.1145/3312714.3312717	Association for Computing Machinery	minimum repair cost, attribute correlation, weak logic errors, machine learning, Unsupervised data cleaning	Pei Li,Chaofan Dai,Wenqian Wang	Pei Li	Vienna, Austria					0
1129	Journal Article		EVFL: An explainable vertical federated learning for data-oriented Artificial Intelligence systems	J. Syst. Archit.	126	C	12	2022	https://doi.org/10.1016/j.sysarc.2022.102474	10.1016/j.sysarc.2022.102474	Elsevier North-Holland, Inc.	Feature importance, Vertical federated learning, Federated counterfactual explanation, Data cleansing, Data-oriented AI	Peng Chen,Xin Du,Zhihui Lu,Jie Wu,Patrick C.K. Hung	Peng Chen						0
1130	Conference Paper	Proceedings of the 2009 WRI Global Congress on Intelligent Systems - Volume 04	Restricted Optimal Modeling Method Supervised by Expectation Error				151–154	2009	https://doi.org/10.1109/GCIS.2009.133	10.1109/gcis.2009.133	IEEE Computer Society	restricted optimal model, model evaluation neural network, expectation eror	Peng Xiaoqi,Song Yanpo,Tang Ying	Peng Xiaoqi						0
1131	Conference Paper	Neural Information Processing: 28th International Conference, ICONIP 2021, Sanur, Bali, Indonesia, December 8–12, 2021, Proceedings, Part I	Underwater Acoustic Target Recognition with&nbsp;Fusion Feature						https://doi.org/10.1007/978-3-030-92185-9_50	10.1007/978-3-030-92185-9_50	Springer-Verlag		Pengyuan Qi,Jianguo Sun,Yunfei Long,Liguo Zhang	Pengyuan Qi						0
1132			Quality analysis of a breast thermal images database	Health Informatics J				2023	https://doi.org/10.1177/14604582231153779	10.1177/14604582231153779			Pérez-Martín J, Sánchez-Cauce R.	Pérez-Martín J		36731024				0
1133			Assessment of the Feasibility of automated, real-time clinical decision support in the emergency department using electronic health record data	BMC Emerg Med				2018	https://doi.org/10.1186/s12873-018-0170-9	10.1186/s12873-018-0170-9			Perry WM, Hossain R, Taylor RA.	Perry WM		29970009	PMC6029277			0
1134	Book		Data Matching: Concepts and Techniques for Record Linkage, Entity Resolution, and Duplicate Detection					2012	https://doi.org/https://dl.acm.org/doi/10.5555/2344108		Springer Publishing Company, Incorporated		Peter Christen	Peter Christen						0
1135	Conference Paper	Electronic Participation	Identification in E-Participation: Between Quality of Identification Data and Participation Threshold				108–119	2015	https://doi.org/10.1007/978-3-319-22500-5_9	10.1007/978-3-319-22500-5_9	Springer-Verlag	Data quality, Authentication, Identification, E-participation	Peter Parycek,Judith Schossböck,Bettina Rinnerbauer	Peter Parycek	Thessaloniki					0
1136	Conference Paper	Proceedings of the 2010 22nd IEEE International Conference on Tools with Artificial Intelligence - Volume 01	An Efficient and Robust Approach for Discovering Data Quality Rules				248–255	2010	https://doi.org/10.1109/ICTAI.2010.43	10.1109/ictai.2010.43	IEEE Computer Society	Data Management, Data Mining, Data Quality	Peter Z. Yeh,Colin A. Puri	Peter Z. Yeh						0
1137	Journal Article		“Intelligent” finance and treasury management: what we can expect	AI Soc.	35	3	715–726	2020	https://doi.org/10.1007/s00146-019-00919-6	10.1007/s00146-019-00919-6	Springer-Verlag	Robotic process automation, Corporate finance and treasury management, Industry 4.0, Machine learning, Artificial intelligence, Finance and Treasury 4.0	Petr Polak,Christof Nelischer,Haochen Guo,David C. Robertson	Petr Polak						0
1138			AI/ML-driven advances in untargeted metabolomics and exposomics for biomedical applications	Cell Rep Phys Sci				2022	https://doi.org/10.1016/j.xcrp.2022.100978	10.1016/j.xcrp.2022.100978			Petrick LM, Shomron N.	Petrick LM		35936554	PMC9354369	NIHMS1825218		0
1139			Privacy-preserving federated learning for scalable and high data quality computational-intelligence-as-a-service in Society 5.0	Multimed Tools Appl				2022	https://doi.org/10.1007/s11042-022-12900-5	10.1007/s11042-022-12900-5			Peyvandi A, Majidi B, Peyvandi S, Patra JC.	Peyvandi A		35342329	PMC8940264			0
1140			A "smart" Imputation Approach for Effective Quality Control Across Complex Clinical Data Structures	Annu Int Conf IEEE Eng Med Biol Soc				2022	https://doi.org/10.1109/EMBC48229.2022.9871919	10.1109/embc48229.2022.9871919			Pezoulas VC, Tachos NS, Olivotto I, Barlocco F, Fotiadis DI.	Pezoulas VC		36086027				0
1141			Spatial and temporal epidemiological analysis in the Big Data era	Prev Vet Med				2015	https://doi.org/10.1016/j.prevetmed.2015.05.012	10.1016/j.prevetmed.2015.05.012			Pfeiffer DU, Stevens KB.	Pfeiffer DU		26092722	PMC7114113			0
1142			Functional genomics and proteomics in the clinical neurosciences: data mining and bioinformatics	Prog Brain Res				2006	https://doi.org/10.1016/S0079-6123(06)58004-5	10.1016/s0079-6123(06)58004-5			Phan JH, Quo CF, Wang MD.	Phan JH		17027692				0
1143			3D reconstruction of biological structures: automated procedures for alignment and reconstruction of multiple tilt series in electron tomography	Adv Struct Chem Imaging				2017	https://doi.org/10.1186/s40679-016-0021-2	10.1186/s40679-016-0021-2			Phan S, Boassa D, Nguyen P, Wan X, Lanman J, Lawrence A, Ellisman MH.	Phan S		27547706	PMC4972035			0
1144	Journal Article		DQDF: data-quality-aware dataframes	Proc. VLDB Endow.	15	4	949–957	2021	https://doi.org/10.14778/3503585.3503602	10.14778/3503585.3503602	VLDB Endowment		Phanwadee Sinthong,Dhaval Patel,Nianjun Zhou,Shrey Shrivastava,Arun Iyengar,Anuradha Bhamidipaty	Phanwadee Sinthong						0
1145	Conference Paper	Design Science Research for a New Society: Society 5.0: 18th International Conference on Design Science Research in Information Systems and Technology, DESRIST 2023, Pretoria, South Africa, May 31 – June 2, 2023, Proceedings	A Conceptual Model for Labeling in Reinforcement Learning Systems: A Value Co-creation Perspective				123–137	2023	https://doi.org/10.1007/978-3-031-32808-4_8	10.1007/978-3-031-32808-4_8	Springer-Verlag	Interactive labeling, Value co-creation, Artificial intelligence, Human-in-the-loop	Philipp Reinhard,Mahei Manhai Li,Ernestine Dickhaut,Cornelius Reh,Christoph Peters,Jan Marco Leimeister	Philipp Reinhard	Pretoria, South Africa					0
1146	Conference Paper	Advanced Information Systems Engineering: 33rd International Conference, CAiSE 2021, Melbourne, VIC, Australia, June 28 – July 2, 2021, Proceedings	Uniqueness Constraints on Property Graphs				280–295	2021	https://doi.org/10.1007/978-3-030-79382-1_17	10.1007/978-3-030-79382-1_17	Springer-Verlag	Uniqueness constraint, Reasoning, Property graph, Existence constraint	Philipp Skavantzos,Kaiqi Zhao,Sebastian Link	Philipp Skavantzos	Melbourne, VIC, Australia					0
1147	Journal Article		Uniqueness Constraints for Object Stores	J. Data and Information Quality	15	2	Article 13	2023	https://doi.org/10.1145/3581758	10.1145/3581758	Association for Computing Machinery	uniqueness, data management, data quality, graph database, Completeness, computational problem, object store, data semantics, existence	Philipp Skavantzos,Uwe Leck,Kaiqi Zhao,Sebastian Link	Philipp Skavantzos						0
1148			A composite metric for assessing data on mortality and causes of death: the vital statistics performance index	Popul Health Metr				2014	https://doi.org/10.1186/1478-7954-12-14	10.1186/1478-7954-12-14			Phillips DE, Lozano R, Naghavi M, Atkinson C, Gonzalez-Medina D, Mikkelsen L, Murray CJ, Lopez AD.	Phillips DE		24982595	PMC4060759			0
1149	Journal Article		Software Engineering and AI for Data Quality in Cyber- Physical Systems - SEA4DQ'21 Workshop Report	SIGSOFT Softw. Eng. Notes	47	1	26–29	2022	https://doi.org/10.1145/3502771.3502781	10.1145/3502771.3502781	Association for Computing Machinery		Phu H. Nguyen,Sagar Sen,Nicolas Jourdan,Beatriz Cassoli,Per Myrseth,Mikel Armendia,Odd Myklebust	Phu H. Nguyen						0
1150	Conference Paper	Proceedings of the 2021 International Conference on Multimodal Interaction	To Rate or Not To Rate: Investigating Evaluation Methods for Generated Co-Speech Gestures				494–502	2021	https://doi.org/10.1145/3462244.3479889	10.1145/3462244.3479889	Association for Computing Machinery	virtual agents, nonverbal behaviour, user study, evaluation methodology	Pieter Wolfert,Jeffrey M. Girard,Taras Kucherenko,Tony Belpaeme	Pieter Wolfert	Montréal, QC, Canada					0
1151	Thesis		Multi-View Representation Learning: Approaches and Applications					2020			University of Notre Dame		Pingjie Tang	Pingjie Tang						0
1152			Measuring food insecurity: An introduction to tools for human biologists and ecologists	Am J Hum Biol				2023	https://doi.org/10.1002/ajhb.23821	10.1002/ajhb.23821			Piperata BA, Scaggs SA, Dufour DL, Adams IK.	Piperata BA		36256611				0
[truncated: 4,259 more rows]

## Sheet: Search Strings
Search strings for online database searches
	Web of Science	PubMed	ACM Titles	ACM Abstracts 1	ACM Abstracts 2	ACM Abstracts 3
[truncated: 1 more rows]
