# Supplementary material for: The METRIC-framework for assessing data quality for trustworthy AI in medicine: a systematic review
Source: NPJ Digit Med. 2024 Aug 3;7:203. doi: 10.1038/s41746-024-01196-4 (PMC11297942; doi:10.1038/s41746-024-01196-4)
Supplement: Supplementary file 3 — Supplementary Data 2 [file 41746_2024_1196_MOESM3_ESM.xlsx]

## Sheet: Vocabulary
Cluster	Dimension	Subdimension	Synonym/vocabulary used in the same sense	Agreed Definition		Nahm, 2012	Buda et al, 2018	Wang, Strong, 1996	Pipino, Lee, Wang, 2002	Batini 2015	Stvilia et al, 2007	Weiskopf, Weng, 2013	Lewis, Weiskopf, Gupta et al, 2023	Kahn et al, 2016	Loshin, 2011	Sebastian-Coleman, 2012	Sidi, 2012	Tahar et al 2023	Chen et al, 2014	Johnson et al, 2015	Gao et al, 2016	Gudivada et al, 2017	Juddoo et al, 2018	Schmidt, Stausberg et al, 2021	Boland2019	Bian et al, 2020	Chan et al, 2010	Eder+Shekhovtsov, 2020	Ramasamy, Chowdhury, 2020	Liu, Talaei-Khoei et al, 2023	ISO/IEC 25012	Vanbrabant et al, 2019	Syed et al, 2023	Ranjan et al, 2023	Whang, Lee et al, 2022	Shimizu, Wakabayashi, 2023	Derry et al, 2022	FanShi22	Jouseau et al, 2022	Benedick et al, 2021	Li, Chao, 2021	Zhi-Xin Qi et al, 2021	Weipeng et al, 2020	He et al, 2019	Blake&Mangiameli, 2011	Michel et al, 2004	Bansal et al, 1993	Wesemeyer, 2021	Hong, Shen, 2015
					Bibtex label	nahm2012data	Buda2018	Wang1996	Pipino2002	Batini2015	Stvilia2007	Weiskopf2013	Lewis2023	Kahn2016	Loshin2011	sebastian2012measuring	Sidi2012	Tahar2023	Chen2014	Johnson2015	Gao2016	gudivada2017data	Juddoo2018	Schmidt2021	Bloland2019	Bian2020	chan2010electronic	Eder2020	Ramasamy2020	Liu2023	iso2500025012	Vanbrabant2019	Syed2023	Ranjan2023	Whang2023	shimizu2022effect	Derry2022	Fan2022	Jouseau2022	Benedick2021	Li2021	Qi2021	Cao2020	He2019	Blake2011	Michel2000	Bansal1993	Wesemeyer2021	Hong2021
					Year	2012	2018	1996	2002	2015	2007	2013	2023	2016	2011	2012	2012	2023	2014	2015	2016	2017	2018	2021	2019	2020	2010	2020	2020	2023	2008	2019	2023	2023	2023	2023	2022	2022	2022	2021	2021	2021	2020	2019	2011	2000	1993	2021	2021
					Link	https://www.researchgate.net/publication/290292811_Data_Quality_in_Clinical_Research	https://doi.org/10.1016/j.neunet.2018.07.011	https://doi.org/10.1080/07421222.1996.11518099	https://doi.org/10.1145/505248.506010	https://doi.org/10.4018/JDM.2015010103	https://doi.org/10.1002/asi.20652	https://doi.org/10.1136/amiajnl-2011-000681	https://doi.org/10.1093/jamia/ocad120	https://doi.org/10.13063/2327-9214.1244	https://doi.org/10.1016/C2009-0-17212-4	https://books.google.de/books?id=6hczObr0_WwC&printsec=frontcover&hl=de&source=gbs_ge_summary_r&cad=0#v=onepage&q&f=false	https://doi.org/10.1109/InfRKM.2012.6204995	https://doi.org/10.1055/a-2006-1018	https://doi.org/10.3390/ijerph110505170	https://pubmed.ncbi.nlm.nih.gov/26958293/	https://doi.org/10.1109/SOSE.2016.63	https://www.researchgate.net/publication/318432363_Data_Quality_Considerations_for_Big_Data_and_Machine_Learning_Going_Beyond_Data_Cleaning_and_Transformations	https://doi.org/10.3390/asi1040043	https://doi.org/10.1186/s12874-021-01252-7	https://doi.org/10.1186/s12889-019-6709-1	https://doi.org/10.1093/jamia/ocaa245	https://pubmed.ncbi.nlm.nih.gov/20150441/	https://doi.org/10.1007/978-3-030-63924-2_2	https://doi.org/10.4301/S1807-1775202017003	https://www.igi-global.com/gateway/article/full-text-html/316236	https://iso25000.com/index.php/en/iso-25000-standards/iso-25012?start=15	https://doi.org/10.1016/j.simpat.2018.12.002	https://doi.org/10.2196/42615	https://doi.org/10.1016/j.compag.2023.107644	https://doi.org/10.1007/s00778-022-00775-9	https://doi.org/10.1145/3487664.3487677	https://www.worldscientific.com/doi/abs/10.1142/9789811250477_0002	https://doi.org/10.1016/j.bmc.2022.117003	https://doi.org/10.1007/978-3-031-21753-1_9	https://doi.org/10.3390/s21186195	https://doi.org/10.3389/fpls.2021.811241	https://doi.org/10.1007/s11390-021-1344-6	https://doi.org/10.1007/s00521-020-04719-8	https://doi.org/10.1145/3361242.3361260	https://doi.org/10.1145/1891879.1891881	https://doi.org/10.1080/14639230050058329	https://doi.org/10.1080/07421222.1993.11517988	https://doi.org/10.1117/12.2582226	https://archive.ismrm.org/2021/2015.html
					Title	Data Quality in Clinical Research	A systematic study of the class imbalance problem in convolutional neural networks	Beyond Accuracy: What Data Quality Means to Data Consumers	Data quality assessment	From Data Quality to Big Data Quality	A framework for information quality assessment	Methods and dimensions of electronic health record data quality assessment: enabling reuse for clinical research	Electronic health record data quality assessment and tools: a systematic review	A Harmonized Data Quality Assessment Terminology and Framework for the Secondary Use of Electronic Health Record Data	The Practitioner's Guide to Data Quality Improvement	Measuring Data Quality for Ongoing Improvement: A Data Quality Assessment Framework	Data quality: A survey of data quality dimensions	Rare Diseases in Hospital Information Systems—An Interoperable Methodology for Distributed Data Quality Assessments	A Review of Data Quality Assessment Methods for Public Health Information Systems	A Data Quality Ontology for the Secondary Use of EHR Data	Big Data Validation and Quality Assurance -- Issuses, Challenges, and Needs	Data Quality Considerations for Big Data and Machine Learning: Going Beyond Data Cleaning and Transformations	Data Governance in the Health Industry: Investigating Data Quality Dimensions within a Big Data Context	Facilitating harmonized data quality assessments. A data quality framework for observational health research data collections with software implementations in R	Defining & assessing the quality, usability, and utilization of immunization data	Assessing the practice of data quality evaluation in a national clinical data research network through a systematic scoping review in the era of real-world data	Review: electronic health records and the reliability and validity of quality measures: a review of the literature	Data Quality for Medical Data Lakelands	Big Data Quality Dimensions: A Systematic Literature Review	A Review of the State of the Art of Data Quality in Healthcare	ISO/IEC 25012	Quality of input data in emergency department simulations: Framework and assessment techniques Simulation Modelling Practice and Theory	Digital Health Data Quality Issues: Systematic Review	Effects of image data quality on a convolutional neural network trained in-tank fish detection model for recirculating aquaculture systems	Data collection and quality challenges in deep learning: a data-centric AI perspective	Examining Effect of Label Redundancy for Machine Learning using Crowdsourcing	Training data composition affects performance of protein structure analysis algorithms	Effects of data quality and quantity on deep learning for protein-ligand binding affinity prediction	On Studying the Effect of Data Quality on Classification Performances	A Systematic Approach for Evaluating Artificial Intelligence Models in Industrial Settings	Toward Sustainability: Trade-Off Between Data Quality and Quantity in Crop Pest Recognition	Impacts of Dirty Data on Classification and Clustering Models: An Experimental Evaluation	A study on the relationship between the rank of input data and the performance of random weight neural network	From Data Quality to Model Quality: An Exploratory Study on Deep Learning	The Effects and Interactions of Data Quality and Problem Complexity on Classification	Use of an artificial neural network (ANN) for classifying nursing care needed, using incomplete input data	Comparing the Modeling Performance of Regression and Neural Networks as Data Quality Varies: A Business Value Approach	Annotation quality versus quantity for deep-learned medical image segmentation	Impact of training size on deep learning performance in in vivo 1H MRS
					Application Area	General Data	Effect Deep Learning	General Data	General Data	Big Data	General Data	General Data	General Data	General Data	General Data	General Data	General Data	General Data	General Data	General Data	Big Data	Big Data	Big Data	General Data	General Data	General Data	General Data	Big Data	Big Data	General Data	General Data	General Data	General Data	Effect Deep Learning	Effect Deep Learning	Effect Deep Learning	Effect Deep Learning	Effect Deep Learning	Effect Deep Learning	Effect Deep Learning	Effect Deep Learning	Effect Deep Learning	Effect Deep Learning	Effect Deep Learning	Effect Deep Learning	Effect Deep Learning	Effect Deep Learning	Effect Deep Learning	Effect Deep Learning
					Literature Provenance	life science	non-life-science	non-life-science	non-life-science	non-life-science	non-life-science	life science	life science	life science	non-life-science	non-life-science	non-life-science	life science	life science	life science	non-life-science	non-life-science	life science	life science	life science	life science	life science	life science	non-life-science	life science	non-life-science	life science	life science	non-life-science	non-life-science	life science	life science	life science	non-life-science	non-life-science	non-life-science	non-life-science	non-life-science	non-life-science	non-life-science	life science	non-life-science	life science	life science
Measurement Process
			Reliability																	1
	device error			The extent to which data values originating from a sensor are accurate and precise.
		accuracy	accuracy	The extent of closeness of data values to real values. (From \cite{dama2020})		1		1		1	1						1		1		1		1	1		1	1	1					1												1
			reflecting actual sample																1
			free-of-error						1								1
			semantic accuracy							1
			source accuracy							1
			reliability							1							1		1
			value accuracy												1
			correctness									1	1								1												1
			RelativeCorrectness																	1										1
			RepresentationCorrectness																	1
			Trueness																						1
			RelativeCompleteness																	1
			disagreement with gold standard																					1
			lighting condition																															1
			validity
			veracity																														1
			adding random errors																																			1
			adding white noise																																														1
			compression/noise/blur/contrast
			contrast, noise, blur, occlusion, and colour degradation
			blurring, pixelation, distortion
			plausibility
			swapping perturbation																																					1
			errors
			device condition
			blur, overexposure, contrast, brightness, hue, sharpness, saturation and compression artifacts
			hazy images, underwater images, motion-blurred images, fish-eye-images
			anonymization (blurring, mask-out, realistic anonymization, ...)
			artifacts
			error/noise in labels generated by an algorithm
		precision	precision	The extent to which the error in data values spreads around zero (in statistics). (From \cite{dama2020})						1	1				1				1
			accuracy deviation							1
			augmentation (mixup/brightness/exposure/saturation/noise/blur/cutout/mosaic)																															1	1
			noisy features (image blur/colour noise)																																1
			noisy attributes
			signal variation
			uncertainty
	human-induced error			The extent to which manual inputs unintentionally influence the data in a wrong way.		1
		noisy labels	noisy labels	The extent to which labels provided by humans are accurate and precise.																															1
			correctness of classification							1
			noisy targets
			mislabeled class
			accurate diagnostic data																														1
			noisy targets
			label flips
			label redundancy																																	1
			quality of label																																									1
			annotation quality																																													1
			data entry error
			uniform label noise
			structured label noise
			left-shifted, right-shifted, upward-shifted, downward-shifted, overestimated, underestimated, incorrect annotations
			outliers
			labeling accuracy
			label coarsity
			human uncertainty
			systematic error by a human annotator, label noise due to inter-observer variability
			high quality annotations
			variety
			interobserver variability
			Dataset Investigation
			Annotation Quality
			Noisy Location Annotation
		carelessness		The extent to which negligence or unintended human errors cause faulty data.
			objectivity					1	1								1		1
			reflecting actual sample																1
			correctness									1	1								1									1
			reliability																1				1
			inter-class/intra-class reliability																					1
			under-reporting																1
			illegible handwriting																1
			misunderstanding of what an entry means																											1
			errors in report form / errors from data entry / calculation errors																1											1
			RepresentationIntegrity																	1
			gender bias																			1
			racial bias																																1
			simple response bias
			item (partial) non-response
			correlated response bias
			fairness																																1
			integrity																						1								1
			Inexactness of timestamps																													1
			typing error (by white noise)																																												1
			measurement of subjective data (e.g., about consumer sentiment) -> as white noise																																												1
			noisy attributes
			inaccurate estimations (e.g., from forecasts)																																												1
			user-controlled settings
			typographical errors
			spelling and format errors
		outliers	outliers	The extent to which data values exist that do not match the expected distribution.																				1															1
			unexpected distributions																					1
			unexpected associations																					1
			unexpected data elements																					1
			unexpected data records																					1
	completeness			The extent to which data values are present. (From \cite{dama2020})															1					1
		completeness	completeness			1			1	1		1	1	1		1	1	1	1		1		1	1	1		1	1			1														1
			value completeness							1								1
			tuple completeness							1
			item completeness															1
			left censored							1
			right censored							1
			sparsity							1
			Null validation												1
			RepresentationCorrectness																	1
			missing at random (MAR)																			1
			missing completely at random (MCAR)																			1
			crude missingness																					1
			RepresentationComplete																	1
			RelativeCompleteness																	1
			missing values																													1			1				1
			missing data																														1									1
			missing labels																																1
			fragmentation																														1
			capture
			plausibility
			mask-out (pixel)
			dropping perturbation																																					1
	source credibility			The extent to which data values are regarded as true and believable in terms of their source. (Based on \cite{dama2020})																									1		1
			reputation					1	1	1							1
			trustworthiness							1																			1
			reliability																									1
			authority								1
			authoritative sources												1
			authenticity																												1
			accountability																		1
			authenticity
		expertise	measurement expertise	The extent of knowledge and experience with which the measurement was performed and the data was processed.
			believability							1
			confidence																				1
			processing
			repeatability																1
			disagreement of repeated measurements																					1
		traceability	traceability	The extent to which data lineage is available. (From \cite{dama2020})				1																							1
			originating data source												1
			verifyability							1	1
			Pedigree/Lineage																										1
			identifyability
		data poisoning	data poisoning	The extent to which data values are intentionally falsified.																															1
			objectivity					1	1								1		1
			label flipping																																1
			dataset contamination																																									1
			gender bias																			1
			racial bias																																1
			fairness																																1
			adversarial attaks / time series perturbation
			integrity																						1								1
Timeliness
	timeliness			The extent to which the \textit{age} and the \textit{currency} of data values are appropriate for the task at hand. (Based on \cite{Wang1996})		1										1			1		1
		age	age	The extent to which the age of data values is appropriate for the task at hand. (Based on \cite{Wang1996})											1
			timeliness					1		1															1			1		1			1												1
			currency								1																				1
			freshness														1
			periodicity																1
		currency	currency	The extent to which data values are up to date. (From \cite{dama2020})		1				1		1	1						1		1	1				1				1
			temporal validity							1
			timeliness						1																		1
			temporal consistency							1
			volatility			1					1
			correction/update promulgation												1
			freshness														1
			up-datedness																1
			RepresentationCurrent																	1
			DatasetCurrent																	1
			TaskCurrency																	1
Representativeness										1									1														1
			naturalness
			representation
			relevance
			distribution bias (imbalance of feature distribution within target classes)
			precision
	variety			The extent to which the dataset is diverse.
			variety of data and data sources					1
		variety in demographics	variety of subjects	The extent to which measured subjects are diverse.
			completeness					1									1
			sufficiency																	1
			heterogeneity																			1
		variety of data sources	variety of data sources	The extent to which data are available from different sources. (Based on \cite{dama2020})
			bias
			heterogeneity																			1
			inter-database testing
	depth of data			The extent to which the volume of the dataset is appropriate. (Based on \cite{Wang1996})
			amount of data					1	1								1
		dataset size	dataset size	The extent to which the quantity of records is appropriate.																														1										1					1
			volume																										1
			augmentation																															1
			completeness																											1
			budget for crowdsourcing																																	1
			more training data																																		1
			quantity																																			1			1					1		1
			sample size
			multi-dataset training
			GAN-based sample synthesis
		granularity	granularity	The extent to which the level of detail of the dataset and data values is appropriate.		1													1								1						1
			precision (no. of digits)			1																						1			1
			precision
			attribute granularity
			clinical specificity																								1
			imprecise data																													1
			downsampling																																		1
			detail
			format precision
			detection limit
		coverage	coverage	The extent to which relevant subsets of the dataset satisfy the dimensions \textit{variety} and \textit{target class balance}.											1		1
			over-coverage
			under-coverage
			completeness					1									1								1								1													1
			extensiveness
			population density optionality												1
			DomainCoverage																	1
			TaskCoverage																	1
			completeness (coverage of baseline features or data required for a particular disease)																											1
			missing entities																													1
			comprehensiveness
			number of classes
	target class balance			The extent to which the classes of a target variable have similar size.
		target class balance	target class balance				1
			imbalance
			dataset equilibrium																																									1
			Class Imbalance Resolution
Informativeness											1
	understandability			The extent to which data values are clear without ambiguity and easily comprehended. (From \cite{Wang1996})
		understandability	understandability						1	1							1														1
			usability																											1
			interpretability					1	1								1
			ease of understanding					1											1											1
			readability/legibility			1				1														1
			complexity								1
			readability
			naturalness
			clarity
			unambiguousness
			robustness
			presentation appropriateness
			media
			format appropriateness
			order
			misleading
			contextualization
			flexibility
			adaptability
	redundancy			The extent to which logically identical data are stored more than once. (From \cite{dama2020})																									1
		conciseness	conciseness	The extent to which data values, attributes and records are compactly represented. (Based on \cite{Wang1996})				1	1	1							1
			closer-to-text base comprehension							1
			Closer to situation model level comprehension							1
			representation conc.							1
			cohesiveness								1
			semantic uniqueness															1
			high dimensionality
			dimensionality reduction																			1
			essentialness
			efficiency																						1						1
		uniqueness	uniqueness	The extent to which records occur only once in a data file. (From \cite{dama2020})										1												1							1
			spatial redundancy							1
			temporal redundancy							1
			minimally redundant
			Entity uniqueness												1
			syntactic uniqueness															1
			duplication														1					1		1						1
			class overlap
			occurence identifiability
			exact and partial duplicates																																				1
			consistency																			1
			rank																																								1
			minimum unnecessary redundancy
			identical cases
			synonymous record problem
			feature reduction
			Duplicate Detection and Elimination
	informative missingness			The extent to which missing data values provide useful information.
		informative missingness	informative missingness																																1
			qualified missingness																					1
			bias										1
			missing not at random (MNAR)																			1
			DomainComplete																	1
			non response rate																					1
			refusal rate																					1
			dropout rate																					1
			missing due to specified reason																					1
			missingness
			missing values																																				1
	feature importance			The extent to which the attributes are beneficial and provide advantages from their use. (Based on \textit{usefulness} from \cite{Wang1996})
		feature importance	feature importance
			value-added (usefulness)					1	1								1
			significance							1
			informative sample
			Usability														1		1		1
			importance																1
			feature selection																			1
			feature extraction																			1
			usefulness																				1
			perceived usefulness
			applicable
			ease of operation
			information value																																						1
			essentialness
			task relevance					1	1
			completeness					1									1																1
			pertinence							1
			relevance			1				1	1						1		1	1					1					1			1
			selective							1
			reliability																									1
			use of different experimental methods																																		1
			fitness
			representation
			entropy / diversity
			fit for purpose
Consistency										1									1					1							1
			stability
			reliability
			coherence
	rule-based consistency			The extent to which data values comply with a rule. (\textit{Validity} from \cite{dama2020})
		syntactic consistency	syntactic consistency	The extent to which data values comply to a dictionary and are always presented in the same format. (Based on \cite{Wang1996})											1															1
			intrinsic accuracy/validity								1
			representational consistency					1	1								1																1
			syntactic accuracy							1												1									1
			consistency through integrity constraints							1																				1
			consistency through edits							1
			format consistency							1											1
			domain consistency							1
			lexical consistency							1
			numerical consistency							1
			range frequency							1
			change frequency							1
			intrinsic structural consistency								1
			structural data set error																					1
			intrinsic naturalness								1
			intrinsic semantic consistency								1
			Name ambiguity												1
			value conformance											1												1
			value format error																					1
			relational conformance											1												1
			relational data set error																					1
			computational conformance											1
			validity													1			1														1
			invalid tuples
			range plausibility															1
			range and value violations																					1
			consistency														1						1		1
			data integrity fundamentals														1
			internal consistency																1
			external consistency																1
			non-standardisation of vocabulary																1					1
			RepresentationConsistency																	1
			data type mismatch																					1
			inhomogeneous value formats																					1
			inadmissible precision																					1
			typing mistake																													1
			outside domain range																													1
			inconsistent formatting																													1
			abbreviations																													1
			conformance
			structuredness																														1
			domain value violations																																				1
			consistency																																										1
			integrity
			structural consistency
			representation consistency
			ambiguous data
			validity
			Different representations of compound data
			format coherence
			Structural or Relational Coherence
			normalization
		compliance	compliance	The extent to which the dataset and data values are in accordance with laws, regulations or standards. (From \cite{dama2020})																								1			1
			relational semantic consistency								1
			relational structural consistency								1
			standards and policies												1
			meeting/using data standards																1
			specifications																			1
			integrity																			1		1									1
			CodingConsistency																	1
			standardisation																														1
			non-standard conforming data
	logical consistency			The extent to which data values are plausible and records are semantically consistent.						1
		semantic consistency	semantic consistency	The extent to which records are free of contradictions.											1									1				1					1
			semantic heterogeneity
			semantic plausibility															1
			accuracy/validity								1													1
			contradictions																					1
			relative error consistency							1
			coherence							1
			relational accuracy								1
			concordance									1	1					1	1							1							1
			multi-value consistency												1
			agreement
			consistency														1						1
			consistency and synchronisation														1
			comparability																1							1	1
			semantic accuracy																			1									1
			DomainConsistency																	1
			cohesion																										1
			concurrence																						1
			data record mismatch																					1
			data element mismatch																					1
			violation of mutual dependency																													1
			violations of functional dependencies																																							1
			conflicting data																																							1
			integrity
			Inconsistency across multiple tables/file
			Different data for the same entity
			stability
			semantic coherence
			inconsistent cases
		plausibility	plausibility	The extent to which data values match knowledge of the real world. (From \cite{dama2020})								1	1	1				1								1							1
			believability					1	1								1
			temporal consistency							1					1
			reasonableness												1
			validity																				1
	distribution consistency			The extent to which distributions are stable.
			distribution drift
		homogeneity	homogeneity	The extent to which distributions are stable among relevant subsets.
			heterogeneity
			interclass ambiguity
			data variability																														1
			robustness
			out of distribution
			different targets
		distribution drift	distribution drift	The extent to which new data matches the distribution of existing data.
			(temporal) consistency													1														1
			distribution shift
			temporal reasonability												1
			temporal plausbility																							1
			historical comparability
			data decay														1
			temporal variability																														1
Data Management
	documentation			Metadata about the dataset.
		documentation	documentation
			capture and collection												1
			DomainMetadata																	1
			breadth of documentation																														1
			governance																			1
			provenance																			1						1
			data schema	Information about the dataset that provides composition, definitions, formats, specifications and value domains.
			presentation												1
			schema accuracy wrt the model							1
			schema accuracy wrt the requirements							1
			schema completeness							1
			schema readability							1
			schema minimality							1
			schema normalization							1
			documentation of common types												1
			Data definitions												1
			Domain definition												1
			Value acceptance												1
			Data specification														1
			integrity
			clarity of definition
	security			A characteristic that ensures that unauthorized changes to the dataset are prohibited.													1
		security	security					1	1	1	1								1		1
			secure access
			authorization
			trustworthiness
	privacy			A characteristic that ensures that the dataset is recorded and stored in a way that protects personal data.
		privacy	privacy												1						1	1
			confidentiality																1			1							1		1
			anonymization
	FAIR principles			The FAIR Principles \cite{Wilkinson2016} require a dataset to be findable, accessible, interoperable and reusable.
		findable	findable
			navigation														1
		accessibility	accessibility			1		1	1	1	1				1		1		1		1	1							1		1		1
			cultural accessability							1
			usability																											1
			open format							1
			transparency																1
			availability																			1	1								1
			obtainability
		interoperability	interoperability					1		1
			portability																												1
			flexibility					1
		reusability	Expandability
			recoverability																												1
	Ungrouped		cost-effectiveness					1
			ease of operation					1
			Accessability for disabled persons							1
			Positional accuracy							1
			Absolute position accuracy							1
			Relative position accuracy							1
			Gridded data position accuracy							1
			Horizontal accuracy							1
			Vertical accuracy							1
			Geometric precision							1
			Quantative attibutes accuracy							1
			Non quantative attributes accuracy							1
			conceptual consistency							1
			topological consistency							1
			ease of manipulation						1								1
			Text comprehension							1
			referential cohesion local core							1
			referential cohesion global coreference							1
			licensing							1
			linkability							1
			sensor hop consistency							1
			sensor single-path consistency							1
			sensor multi-path consistency							1
			sensor strict consistency							1
			sensor alpha loss							1
			sensor partial consistency							1
			Specificity (nonambiguity)	Each state in the data definition (metadata) corresponds to one (or no) state of the real world		1
			Attribution	Source and individual generating and updating data are inextricably linked to data values		1
			Systems of record	A registry of data sets that have been identified for accuracy comparison exists.											1
			presentation completeness	Every defined presentation format will be verified to ensure that it can present all values the displayed attribute can take. Conformance											1
			Null presentation	Standards for the presentation of missing information for each data type are defined.											1									1
			Time of release	The date/time upon which the data become available is defined											1
			synchronisation/replications	Data synchronisations and replication policies between systems must be specified											1
			Response time	Ensure that requested data is provided within the acceptable time period.											1
			Agreements												1
			Data correction	When possible, poor data quality will be improved by implementing data correction processes											1
			Search and match	A probability of a successful or partial match for the identifying information associated with a specific record will be defined											1
			Linkage	Links between the central repository and other data records are properly maintained.											1
			Trust	Service level agreements (SLAs) governing enterprise data supplier performance will be defined											1
			Quality indicator												1
			edit and imputation	Hard edits are used to identify when data is definitely correct. Soft edits are used to identify when data is possibly correct.											1
			integrity	Confirm record level (parent /child) referential integrity between tables to identify parentless child records, (i.e., “orphan”) records												1			1
			Safety														1
			effectiveness														1
			Ease of Use and maintainability	A measure of the degree to which data can be accessed and used and the degree to which data can be updated, maintained, and managed													1
			Learn ability														1
			Transactability	Extent to which data are easily found and linked to.													1
			disaggregation																1
			data management/data collection method																		1
			scalability	useful to evaluate how well big data are structured, designed, collected, generated, stored, and managed to support large-scale services in data achieving, access, transport, migration, and analytics.																	1
			business rules	Does a process exist to identify, refine, consolidate, and maintain business rules that pertain to data quality? Do rules exist to govern data cleaning and transformations, and integrating related data of an entity from multiple sources? What business rules govern substitutions for missing data, deleting duplicate data, and archiving historical data? Are there rules for internal data audit and re…																		1
			Real-time analyzability																										1
			metadata accuracy																									1
			metadata completeness																									1
			metadata timeliness																									1
			missing attributes																													1
			violation of logical order																													1
			Inconsistent data capturing																														1
			system differences																														1
			Contextual DQ																														1
			fitness for use																														1
			efficient use of storage
			format flexibility
			abillity to represent null values
			auditability
			structure
[truncated: 76 more columns]
